# Supplementary material for: TIG welding of Ti6Al4V alloy: Microstructure, fractography, tensile and microhardness data
Source: Data Brief. 2021 Aug 11;38:107274. doi: 10.1016/j.dib.2021.107274 (PMC8367793; doi:10.1016/j.dib.2021.107274)
Supplement: Supplementary file 1 [file mmc1.xlsx]

## Sheet: Tensile 2 mm
	T21C	T21C	T21B	T21B	T21A	T21A	T21	T21	T22C	T22C	T22B	T22B	T22A	T22A	T22	T22	T23A	T23A	T23B	T23B	T23C	T23C	T23	T23	T24A	T24A	T24B	T24B	T24C	T24C	T24	T24
	Elongation	Standard force	Elongation	Standard force	Elongation	Standard force	Elongation	Standard force	Elongation	Standard force	Elongation	Standard force	Elongation	Standard force	Elongation	Standard force	Elongation	Standard force	Elongation	Standard force	Elongation	Standard force	Elongation	Standard force	Elongation	Standard force	Elongation	Standard force	Elongation	Standard force	Elongation	Standard force
	%	kpsi	%	kpsi	%	kpsi	%	kpsi	%	kpsi	%	kpsi	%	kpsi	%	kpsi	%	kpsi	%	kpsi	%	kpsi	%	kpsi	%	kpsi	%	kpsi	%	kpsi	%	kpsi
	0	0.0687072	0	0.0721435	0	0.0769151	0	0.0725886	0	0.0767159	0	0.0669337	0	0.0738578	0	0.0725025	0	0.0727218	0	0.0691321	0	0.0738635	0	0.0719058	0	0.0720287	0	0.0758852	0	0.0803711	0	0.076095
	1.69087e-06	0.0680908	-3.01982e-06	0.0704486	-3.25168e-06	0.0762027	-1.52687e-06	0.0715807	3.90201e-07	0.0766114	1.52687e-07	0.0676829	-2.81623e-06	0.0740453	-7.57782e-07	0.0727799	-1.24412e-06	0.0731139	-1.7248e-06	0.0689902	-1.01792e-06	0.0742907	-1.32895e-06	0.0721316	-4.07166e-07	0.070813	1.13102e-07	0.0764366	-1.37419e-06	0.081172	-5.56084e-07	0.0761405
	5.14613e-07	0.0677769	-2.19983e-06	0.0703017	-3.50616e-07	0.0778697	-6.78611e-07	0.0719828	5.54199e-07	0.0755494	4.01511e-07	0.0679691	-1.04619e-06	0.0751512	-3.01606e-08	0.0728899	-2.65789e-07	0.0743196	-2.07542e-06	0.0695647	-1.63998e-07	0.0745071	-8.35068e-07	0.0727971	-1.47032e-06	0.0689601	-3.16685e-07	0.0769988	8.03023e-07	0.0820959	-3.27995e-07	0.0760183
	4.18477e-07	0.0673739	-3.83981e-06	0.070215	-5.43454e-06	0.0770172	-2.95196e-06	0.0715354	4.58062e-07	0.0750984	-5.76819e-07	0.0685486	-2.0528e-06	0.0744026	-7.23851e-07	0.0726832	-1.41943e-06	0.0733719	-2.30162e-06	0.0671842	-5.14613e-07	0.0729571	-1.41189e-06	0.0711711	-1.54949e-06	0.0693549	2.71444e-07	0.076764	-3.06506e-06	0.0821496	-1.4477e-06	0.0760895
	-8.48261e-08	0.0683447	-2.32424e-06	0.0711391	-1.10274e-06	0.0762598	-1.1706e-06	0.0719145	1.1706e-06	0.0764725	3.39305e-08	0.0685345	1.35722e-07	0.0738904	4.46752e-07	0.0729658	5.59854e-07	0.0730189	-1.51556e-06	0.0672023	-1.40812e-06	0.0734792	-7.87943e-07	0.0712335	1.58342e-07	0.0686193	-1.39681e-06	0.0767912	4.01511e-07	0.0817948	-2.78984e-07	0.0757351
	-1.55515e-06	0.0694729	-2.47127e-06	0.0722428	-2.76534e-06	0.0762303	-2.26392e-06	0.0726487	1.85487e-06	0.0756658	1.07447e-07	0.0694238	-1.52122e-06	0.0739683	1.47032e-07	0.0730193	-1.32895e-06	0.0737857	-2.30162e-06	0.0673176	-1.61736e-06	0.0730404	-1.74931e-06	0.0713812	-1.01226e-06	0.0678156	-6.2206e-07	0.0765699	-2.36948e-06	0.0798123	-1.3346e-06	0.0747326
	-1.86052e-06	0.0714527	-1.69087e-06	0.0736805	-1.02357e-06	0.0751384	-1.52499e-06	0.0734239	1.50425e-06	0.0764492	-1.2215e-06	0.0694884	1.86618e-07	0.0729677	1.56457e-07	0.0729684	-1.67391e-06	0.0739651	-1.79266e-06	0.0665331	6.39025e-07	0.0730614	-9.42515e-07	0.0711865	-9.27435e-07	0.0679837	-5.65509e-07	0.0752705	-1.91142e-06	0.0786689	-1.13479e-06	0.0739744
	-7.91712e-08	0.0725175	-3.11595e-06	0.072526	-1.52687e-07	0.0737381	-1.11594e-06	0.0729272	3.16685e-07	0.0777242	-1.63998e-07	0.0689653	-1.92839e-06	0.0728032	-5.91899e-07	0.0731642	-1.30067e-07	0.0737336	-2.92934e-06	0.0658106	4.41097e-07	0.0726271	-8.72769e-07	0.0707238	-1.85487e-06	0.0685751	-1.15929e-06	0.0750859	-1.27805e-06	0.0783532	-1.43074e-06	0.0740047
	-4.18477e-07	0.0730244	-2.60134e-06	0.0730957	-4.75027e-07	0.0752455	-1.16495e-06	0.0737885	9.27435e-07	0.080556	-1.00661e-06	0.0688399	-1.69087e-06	0.071793	-5.90014e-07	0.0737296	2.26204e-07	0.0748327	-2.08673e-06	0.0672515	1.16495e-06	0.0745067	-2.31859e-07	0.072197	-2.17155e-06	0.0687007	-1.14798e-06	0.0760735	-1.84356e-06	0.0776499	-1.72103e-06	0.0741414
	3.2234e-07	0.0732425	-3.82284e-06	0.0723011	-1.86052e-06	0.0757516	-1.78701e-06	0.0737651	3.84546e-07	0.0797203	-5.37234e-07	0.0685929	-1.62301e-06	0.0709522	-5.91899e-07	0.0730885	-2.31859e-06	0.0754684	-4.08297e-06	0.0666296	-3.39305e-08	0.0749581	-2.14516e-06	0.072352	-1.50425e-06	0.0690956	5.93784e-07	0.07499	-1.69654e-08	0.0782673	-3.09145e-07	0.0741176
	1.24412e-07	0.0724571	-3.80022e-06	0.0720362	-3.77194e-06	0.0776903	-2.48258e-06	0.0740612	1.80397e-06	0.0802704	-8.76539e-07	0.0671676	-2.47693e-06	0.0707268	-5.16498e-07	0.0727216	-1.67956e-06	0.0751507	-1.28936e-06	0.0660255	-5.08958e-07	0.0746387	-1.15929e-06	0.0719383	-1.69087e-06	0.0689373	-2.26203e-07	0.0747328	-1.37419e-06	0.0788127	-1.09709e-06	0.074161
	5.48544e-07	0.0714697	-3.80022e-06	0.0712842	-2.29597e-06	0.0795376	-1.84921e-06	0.0740972	-8.08678e-07	0.080658	2.43169e-07	0.0671949	-3.85112e-06	0.0712	-1.47221e-06	0.0730176	-1.99625e-06	0.0757962	-2.34121e-06	0.065728	-2.04714e-06	0.0745778	-2.1282e-06	0.072034	-2.23942e-06	0.0708084	-3.84546e-07	0.0763087	-5.88129e-07	0.0793488	-1.0707e-06	0.0754886
	2.85582e-06	0.0712808	-3.80588e-06	0.0715079	-3.43829e-06	0.0788876	-1.46278e-06	0.0738921	-1.63998e-07	0.0787314	-8.93504e-07	0.0678115	-2.22811e-06	0.0699201	-1.0952e-06	0.0721543	-2.48824e-07	0.07409	-3.14423e-06	0.0638885	9.10469e-07	0.0749345	-8.27528e-07	0.070971	-1.19322e-06	0.0699407	-1.14798e-06	0.0762021	-3.73236e-07	0.0776834	-9.04814e-07	0.0746088
	5.31579e-07	0.0704521	-2.47693e-06	0.072659	-2.09238e-06	0.0789529	-1.34591e-06	0.0740213	-6.2206e-07	0.0772136	2.26203e-08	0.0692444	-2.26204e-06	0.0700903	-9.53825e-07	0.0721827	-1.06881e-06	0.0739539	-2.72575e-06	0.0616117	-1.4477e-06	0.0745551	-1.74742e-06	0.0700402	-2.26204e-07	0.0674545	-8.42608e-07	0.0756261	-1.20453e-06	0.0782723	-7.57782e-07	0.0737843
	3.06506e-06	0.0700129	-3.64753e-06	0.0739859	-4.65979e-06	0.0781263	-1.74742e-06	0.0740417	1.01792e-06	0.0767441	-2.57872e-06	0.0700742	1.98607e-05	0.0711691	6.09996e-06	0.0726625	-4.07166e-07	0.0739143	-3.18947e-06	0.0612787	9.444e-06	0.0753729	1.94912e-06	0.0701886	-1.41377e-06	0.0663028	8.70884e-07	0.0756164	0	0.0770568	-1.80963e-07	0.072992
	2.11387e-05	0.0710354	-1.90577e-06	0.0745452	7.91712e-07	0.0769466	6.67489e-06	0.0741757	2.06128e-05	0.0762895	-7.91712e-08	0.070168	0.000137634	0.0739044	5.27224e-05	0.073454	6.95576e-07	0.073518	-1.07447e-06	0.061254	8.92882e-05	0.0763707	2.96364e-05	0.0703809	-8.59573e-07	0.0668228	4.28656e-06	0.0763139	-9.16125e-07	0.0772585	8.36953e-07	0.0734651
	0.000149764	0.0736264	-1.57212e-06	0.0738492	2.3446e-05	0.0789044	5.72125e-05	0.07546	0.000145206	0.0769819	1.92273e-06	0.0707194	0.000439955	0.0780661	0.000195694	0.0752558	2.59456e-05	0.0736064	4.59419e-05	0.0625145	0.000350056	0.0797695	0.000140648	0.0719635	-1.75308e-06	0.0657192	7.31429e-05	0.0774266	5.65509e-07	0.0771667	2.39851e-05	0.0734375
	0.000463864	0.0777596	3.18325e-05	0.0752862	0.000172803	0.0816881	0.000222833	0.0782447	0.000440701	0.0816315	6.28789e-05	0.0717927	0.000926309	0.0859167	0.00047663	0.0797803	0.000168307	0.0779093	0.000234036	0.0676012	0.000761356	0.0871153	0.0003879	0.0775419	1.85487e-05	0.0672457	0.000321825	0.0806868	3.37609e-06	0.0782105	0.000114583	0.075381
	0.000917176	0.0863825	0.00019199	0.0767032	0.000493073	0.0857585	0.00053408	0.0829481	0.000899742	0.0889483	0.000285299	0.0735584	0.00153107	0.0966591	0.00090537	0.0863886	0.000516321	0.083377	0.000630005	0.0742164	0.00132257	0.0974876	0.000822966	0.085027	0.000143379	0.0711752	0.000718123	0.0846931	6.31617e-05	0.0789934	0.000308221	0.0782872
	0.00151095	0.0986498	0.000540909	0.0803429	0.000946159	0.0932153	0.000999339	0.090736	0.00154758	0.101018	0.000650663	0.0790552	0.00228125	0.110365	0.00149316	0.0968128	0.000980547	0.0918996	0.00115675	0.0841024	0.00203696	0.11183	0.00139142	0.095944	0.000458062	0.0757325	0.00125736	0.0942149	0.000288591	0.0826823	0.000668004	0.0842099
	0.002279	0.113475	0.00102802	0.0872045	0.00158537	0.104079	0.0016308	0.101586	0.00229035	0.115099	0.00119207	0.0886894	0.00319896	0.125685	0.00222713	0.109825	0.00158549	0.105037	0.0017873	0.0967998	0.00291022	0.129063	0.00209434	0.1103	0.000914824	0.0824606	0.00196422	0.107399	0.000656946	0.0884829	0.00117866	0.0927807
	0.00321263	0.131235	0.00165735	0.0988428	0.00236684	0.117634	0.00241227	0.115904	0.00320517	0.131037	0.00189568	0.101691	0.00427133	0.144327	0.00312406	0.125685	0.00236426	0.122434	0.00264131	0.111689	0.003947	0.152272	0.00298419	0.128799	0.00152176	0.0933769	0.00282763	0.123159	0.00121613	0.0985267	0.00185517	0.105021
	0.00429113	0.15327	0.00244644	0.112279	0.00329275	0.13669	0.00334344	0.13408	0.00428418	0.151106	0.00274283	0.120662	0.00552326	0.165635	0.00418342	0.145801	0.00330513	0.142638	0.00362116	0.128369	0.00512211	0.177013	0.00401613	0.14934	0.00229022	0.107735	0.00383402	0.141574	0.00187571	0.113281	0.00266665	0.120863
	0.00552166	0.178303	0.00342532	0.129327	0.00440927	0.158276	0.00445208	0.155302	0.00551714	0.174006	0.00373286	0.141605	0.00690595	0.189635	0.00538532	0.168416	0.00440884	0.166168	0.00476406	0.147282	0.00646618	0.203745	0.00521303	0.172398	0.00320715	0.12367	0.00500922	0.16632	0.00273597	0.131074	0.00365078	0.140355
	0.00690849	0.204356	0.00450896	0.151588	0.00564666	0.185268	0.00568804	0.180404	0.00689894	0.197655	0.00487586	0.165882	0.00846004	0.216195	0.00674495	0.193244	0.00563104	0.191902	0.00603785	0.16723	0.00797761	0.231698	0.00654883	0.196943	0.00427313	0.14308	0.00634567	0.192107	0.00371835	0.151468	0.00477905	0.162219
	0.00845576	0.232415	0.00578148	0.176252	0.00705244	0.213873	0.00709656	0.207513	0.00844778	0.223975	0.00618411	0.190923	0.0101664	0.244966	0.00826608	0.219955	0.00705896	0.217701	0.00750938	0.189752	0.00962419	0.261404	0.00806417	0.222952	0.00551881	0.165546	0.0078056	0.219213	0.00486402	0.175295	0.00606281	0.186684
	0.0101481	0.261673	0.00718424	0.204209	0.00861544	0.242879	0.00864926	0.236254	0.010157	0.251056	0.00767204	0.217762	0.0120284	0.27358	0.00995249	0.247466	0.00861349	0.242039	0.00911604	0.213908	0.0114451	0.287458	0.00972489	0.247801	0.00689396	0.188	0.00946329	0.246228	0.00619969	0.200378	0.00751898	0.211535
	0.0120233	0.291296	0.00877201	0.233689	0.0103333	0.274062	0.0103762	0.266349	0.0120298	0.27635	0.00928382	0.243145	0.014032	0.299346	0.0117819	0.272947	0.0103386	0.265209	0.0108757	0.237421	0.0134199	0.312739	0.0115448	0.27179	0.00847346	0.211109	0.0112562	0.272422	0.00765512	0.227777	0.00912825	0.237103
	0.0140424	0.317738	0.0105222	0.264739	0.0121972	0.300815	0.0122539	0.294431	0.0140412	0.300159	0.0110724	0.270601	0.0162306	0.319064	0.0137814	0.296608	0.0122139	0.283944	0.0128111	0.260921	0.0155639	0.333943	0.0135296	0.292936	0.0101596	0.234358	0.0132173	0.293789	0.0092735	0.254375	0.0108835	0.26084
	0.0162244	0.34379	0.0124161	0.295164	0.01426	0.32253	0.0143002	0.320495	0.0162202	0.318355	0.0130143	0.295243	0.0185551	0.329994	0.0159299	0.314531	0.0142593	0.296561	0.0148807	0.280604	0.0178464	0.352978	0.0156621	0.310048	0.0120153	0.255174	0.0153408	0.311316	0.011081	0.278675	0.0128124	0.281722
	0.0185438	0.368227	0.0144716	0.323675	0.0164498	0.337264	0.0164884	0.343055	0.0185605	0.330154	0.0151047	0.319662	0.0210537	0.335512	0.0182396	0.328443	0.0164548	0.307356	0.0171418	0.297592	0.0202819	0.370303	0.0179595	0.325084	0.014036	0.272083	0.017615	0.324885	0.0130069	0.298728	0.014886	0.298566
	0.0210439	0.388755	0.0166709	0.34352	0.0187962	0.348159	0.018837	0.360145	0.0210516	0.337179	0.0173698	0.338769	0.0236946	0.335883	0.0207053	0.337277	0.0188026	0.316377	0.0195301	0.310267	0.0228813	0.38634	0.0204047	0.337662	0.0162122	0.286677	0.0200328	0.337395	0.0151115	0.314531	0.0171189	0.312868
	0.0236944	0.405643	0.0190409	0.359469	0.0212986	0.353163	0.0213446	0.372758	0.0237137	0.339927	0.0197859	0.355514	0.0265028	0.333119	0.0233341	0.342853	0.0213047	0.325248	0.0220935	0.320534	0.0256477	0.401204	0.0230153	0.348996	0.0185423	0.298514	0.0226247	0.348204	0.0173679	0.325844	0.0195117	0.324187
	0.0265087	0.416023	0.0215743	0.370348	0.0239672	0.359224	0.0240167	0.381865	0.0265032	0.339794	0.0223528	0.369408	0.0294764	0.333022	0.0261108	0.347408	0.0239595	0.337346	0.0247948	0.328776	0.0285581	0.417971	0.0257708	0.361364	0.0210585	0.307746	0.0253841	0.357864	0.0197805	0.334687	0.0220744	0.333432
	0.0294655	0.426012	0.0242551	0.374303	0.0267915	0.363464	0.0268374	0.387927	0.0294704	0.341583	0.0250958	0.381371	0.0325952	0.336031	0.0290538	0.352995	0.0267986	0.351993	0.0276888	0.33194	0.0316417	0.432566	0.0287097	0.372166	0.0236957	0.312963	0.0282725	0.368356	0.0223621	0.34289	0.0247768	0.341403
	0.0325992	0.4358	0.0270849	0.375383	0.0297769	0.371029	0.0298204	0.394071	0.032594	0.348159	0.0279653	0.392313	0.0358655	0.339464	0.0321416	0.359979	0.0297783	0.367842	0.030706	0.335309	0.0348763	0.446862	0.0317869	0.383338	0.0265097	0.318264	0.031329	0.376765	0.0250926	0.351956	0.0276438	0.348995
	0.0358908	0.447166	0.0300813	0.377237	0.0329104	0.379373	0.0329608	0.401259	0.0358714	0.3574	0.0310036	0.405422	0.0393195	0.34384	0.0353982	0.368887	0.0329222	0.385703	0.0338895	0.340124	0.0382748	0.461651	0.0350288	0.395826	0.029478	0.319569	0.0345539	0.384274	0.0279688	0.362842	0.0306669	0.355562
	0.0393043	0.45829	0.0332363	0.379372	0.0362106	0.387705	0.0362504	0.408456	0.0393258	0.368207	0.0342253	0.419751	0.0429161	0.350661	0.0388224	0.37954	0.0362101	0.403309	0.0372257	0.345196	0.0418051	0.474066	0.0384136	0.407524	0.0325955	0.320405	0.0379228	0.394811	0.0310045	0.37254	0.0338409	0.362585
	0.0429049	0.475445	0.0365495	0.380843	0.0396625	0.399304	0.0397056	0.418531	0.0429063	0.379682	0.0375834	0.433368	0.0466554	0.356983	0.0423817	0.390011	0.0396627	0.422285	0.0407339	0.350302	0.0455118	0.486166	0.0419695	0.419584	0.0358652	0.321523	0.0414532	0.406765	0.0342225	0.384566	0.0371803	0.370951
	0.0466527	0.492373	0.0400127	0.38362	0.0432606	0.412044	0.0433087	0.429346	0.0466674	0.390783	0.0410853	0.447865	0.0505859	0.36459	0.0461129	0.40108	0.0432714	0.443923	0.0443829	0.360386	0.049374	0.501189	0.0456761	0.435166	0.039307	0.325875	0.0451505	0.415708	0.0375731	0.395984	0.0406769	0.379189
	0.0505635	0.509702	0.0436474	0.386978	0.0470318	0.42425	0.0470809	0.44031	0.0505673	0.402056	0.0447702	0.462551	0.054635	0.371961	0.0499908	0.412189	0.0470502	0.467001	0.0482021	0.370201	0.0534089	0.514256	0.0495538	0.450486	0.042908	0.330042	0.0489915	0.426687	0.041093	0.406184	0.0443308	0.387638
	0.0546469	0.526848	0.0474414	0.392383	0.0509667	0.438237	0.0510183	0.452489	0.0546357	0.414534	0.0485947	0.476413	0.0588688	0.380399	0.054033	0.423782	0.0509752	0.491662	0.0521782	0.380793	0.05758	0.524869	0.0535778	0.465775	0.0466577	0.337466	0.052992	0.439944	0.0447587	0.415864	0.0481361	0.397758
	0.0588512	0.545424	0.051372	0.398438	0.0550453	0.45453	0.0550895	0.46613	0.0588598	0.426364	0.0525786	0.489582	0.0632487	0.388593	0.058229	0.434846	0.0550527	0.517716	0.0563076	0.39209	0.0619161	0.538309	0.0577588	0.482705	0.0505849	0.345896	0.057146	0.44866	0.0485982	0.426233	0.0521097	0.406929
	0.0632384	0.567843	0.0554792	0.404849	0.0593016	0.47096	0.0593398	0.481217	0.0632537	0.442184	0.0567372	0.504414	0.0677862	0.396638	0.0625924	0.447745	0.0592983	0.543499	0.0606128	0.405751	0.0663981	0.550159	0.0621031	0.499803	0.0546288	0.35517	0.0614595	0.456317	0.0525856	0.436562	0.0562246	0.416016
	0.067774	0.589564	0.0597226	0.412573	0.0636848	0.487126	0.0637271	0.496421	0.0677871	0.461592	0.0610186	0.51696	0.0724907	0.403742	0.0670988	0.460765	0.0636819	0.569697	0.065035	0.420058	0.0710478	0.559378	0.0665882	0.516378	0.0588548	0.363765	0.065946	0.46772	0.0567402	0.448891	0.0605137	0.426792
	0.0724802	0.610357	0.0641374	0.421177	0.0682469	0.502357	0.0682882	0.511297	0.0724956	0.478914	0.0655017	0.530968	0.0773299	0.412697	0.0717757	0.474193	0.0682497	0.598017	0.0696447	0.433494	0.0758684	0.5711	0.0712543	0.534203	0.0632451	0.371021	0.070573	0.480588	0.0610307	0.462572	0.0649496	0.43806
	0.0773405	0.633031	0.0687056	0.431027	0.0729541	0.517402	0.0730001	0.527153	0.0773418	0.495809	0.0701111	0.547972	0.082337	0.422305	0.0765966	0.488695	0.0729567	0.625969	0.0743924	0.446196	0.080828	0.584133	0.076059	0.552099	0.0677812	0.378358	0.0753788	0.491003	0.065499	0.476324	0.069553	0.448562
	0.0823343	0.656353	0.0734326	0.441064	0.0778326	0.532622	0.0778665	0.543346	0.0823462	0.516635	0.0748983	0.564887	0.0874868	0.430888	0.0815771	0.504137	0.0778333	0.648694	0.0793171	0.46086	0.0859576	0.598	0.081036	0.569185	0.0724773	0.385645	0.0803162	0.503656	0.0701015	0.4902	0.0742983	0.459834
	0.0875025	0.676979	0.0783187	0.452443	0.0828507	0.546734	0.0828906	0.558719	0.0875119	0.534788	0.0798204	0.580862	0.0927193	0.438787	0.0866839	0.518145	0.082849	0.6753	0.0843901	0.473142	0.0911591	0.613353	0.0861328	0.587265	0.0773309	0.394225	0.0854215	0.518259	0.074895	0.504365	0.0792158	0.472283
	0.0927271	0.699882	0.0833541	0.465265	0.0880344	0.563668	0.0880385	0.576272	0.0927189	0.551586	0.084915	0.601245	0.0979591	0.447788	0.0918644	0.53354	0.0880133	0.703991	0.0895858	0.48493	0.0963943	0.632143	0.0913311	0.607021	0.0823597	0.403393	0.0906166	0.533615	0.0798146	0.518861	0.0842636	0.485289
	0.0979746	0.721924	0.0885286	0.478425	0.0932557	0.581774	0.093253	0.594041	0.0979727	0.571009	0.0901113	0.619487	0.10321	0.456248	0.0970979	0.548914	0.0932306	0.732712	0.0948106	0.499413	0.101634	0.653125	0.0965584	0.628417	0.0874944	0.414444	0.0958536	0.547019	0.0849152	0.530892	0.0894211	0.497452
	0.103221	0.742455	0.0937494	0.491043	0.0984887	0.599152	0.0984865	0.610883	0.103206	0.591168	0.0953552	0.635287	0.108456	0.464234	0.102339	0.563563	0.0984674	0.762528	0.100045	0.513725	0.106884	0.673609	0.101799	0.649954	0.0927299	0.425025	0.101095	0.561473	0.0901004	0.543195	0.0946418	0.509897
	0.108461	0.761321	0.0990035	0.504649	0.10373	0.615801	0.103732	0.627257	0.108445	0.610006	0.100585	0.650094	0.113692	0.474522	0.107574	0.578207	0.101101	0.78086	0.10529	0.526739	0.11213	0.694584	0.106174	0.667394	0.0979511	0.435236	0.10636	0.576634	0.0953281	0.556933	0.0998797	0.522934
	0.11371	0.779186	0.104261	0.51851	0.108983	0.632945	0.108985	0.643547	0.113702	0.631388	0.10583	0.666501	0.118938	0.484241	0.112823	0.594044	0.103732	0.799326	0.110543	0.542655	0.117384	0.718089	0.110553	0.68669	0.103216	0.444299	0.11161	0.589329	0.100569	0.569337	0.105131	0.534322
	0.118964	0.794152	0.109488	0.531309	0.114231	0.649157	0.114228	0.658206	0.11894	0.653685	0.111068	0.683799	0.124191	0.494926	0.118066	0.610803	0.106354	0.816239	0.115781	0.5582	0.122614	0.73983	0.114916	0.704756	0.108451	0.452938	0.116866	0.600128	0.105813	0.581669	0.110376	0.544912
	0.124206	0.808182	0.114745	0.545126	0.119479	0.664254	0.119476	0.672521	0.124203	0.674622	0.116327	0.700982	0.129455	0.505437	0.123328	0.627014	0.10898	0.832573	0.121046	0.571914	0.127876	0.761387	0.119301	0.721958	0.113703	0.461661	0.1221	0.612781	0.111078	0.597148	0.115627	0.557197
	0.12946	0.821908	0.119992	0.560658	0.124724	0.679915	0.124725	0.687494	0.129446	0.695147	0.121572	0.718765	0.134704	0.514577	0.128574	0.64283	0.114226	0.864301	0.126296	0.58601	0.133113	0.78473	0.124545	0.745013	0.11895	0.472521	0.127351	0.624803	0.116332	0.610892	0.120878	0.569405
	0.134708	0.836498	0.125258	0.574337	0.129972	0.695775	0.129979	0.702203	0.134701	0.70912	0.126837	0.736317	0.139964	0.523288	0.133834	0.656241	0.119472	0.894531	0.131543	0.602129	0.13837	0.807244	0.129795	0.767968	0.124186	0.48596	0.1326	0.638725	0.121571	0.624863	0.126119	0.583183
	0.139937	0.849239	0.130489	0.588456	0.135218	0.710424	0.135215	0.71604	0.13994	0.718774	0.132072	0.752562	0.145202	0.533288	0.139071	0.668208	0.124715	0.923798	0.13679	0.616023	0.14362	0.827643	0.135042	0.789155	0.129438	0.502139	0.137871	0.655902	0.126826	0.638384	0.131378	0.598808
	0.145201	0.86117	0.135743	0.603748	0.140466	0.726855	0.14047	0.730591	0.145198	0.722997	0.137324	0.765993	0.150453	0.543377	0.144325	0.677456	0.129974	0.953442	0.142045	0.631741	0.148872	0.850403	0.140297	0.811862	0.134696	0.520019	0.143104	0.675765	0.13207	0.652337	0.136624	0.61604
	0.150439	0.874724	0.141006	0.61944	0.145709	0.743732	0.145718	0.745965	0.150449	0.727182	0.142554	0.781993	0.155698	0.552578	0.149567	0.687251	0.132588	0.96973	0.147307	0.650033	0.154113	0.873734	0.144669	0.831166	0.139954	0.538186	0.148359	0.695748	0.137319	0.667092	0.141877	0.633675
	0.155696	0.88511	0.146257	0.633659	0.15097	0.760118	0.150974	0.759629	0.155711	0.73035	0.147811	0.795519	0.160965	0.565219	0.154829	0.697029	0.137857	1.00259	0.152542	0.669014	0.159372	0.89636	0.149923	0.855989	0.145197	0.558344	0.1536	0.718178	0.142572	0.686399	0.147123	0.654307
	0.160947	0.891891	0.151496	0.649163	0.156222	0.776785	0.156222	0.772613	0.160944	0.738831	0.153076	0.810655	0.166207	0.575723	0.160076	0.708403	0.140491	1.01938	0.157795	0.685781	0.164629	0.921973	0.154305	0.87571	0.150441	0.577971	0.158854	0.741165	0.147834	0.706596	0.152377	0.675244
	0.166199	0.90123	0.156747	0.665591	0.161464	0.793415	0.16147	0.786745	0.166208	0.751788	0.158324	0.824789	0.17146	0.587054	0.165331	0.72121	0.143107	1.03573	0.163055	0.704514	0.169878	0.94813	0.15868	0.896125	0.155693	0.598829	0.164096	0.764022	0.153072	0.72816	0.15762	0.697004
	0.171437	0.910442	0.162004	0.682191	0.166718	0.807782	0.16672	0.800138	0.171454	0.770818	0.163592	0.83965	0.176699	0.597783	0.170582	0.736084	0.145726	1.05296	0.168294	0.722327	0.175129	0.972813	0.16305	0.916034	0.160948	0.618937	0.169347	0.787089	0.158326	0.74973	0.162874	0.718585
	0.176701	0.916623	0.167258	0.698505	0.171968	0.823359	0.171976	0.812829	0.176702	0.789893	0.168823	0.851759	0.181954	0.608299	0.175826	0.749983	0.148352	1.07094	0.173546	0.738157	0.180374	0.995899	0.167424	0.934997	0.166183	0.642242	0.174598	0.81376	0.163585	0.769918	0.168122	0.741974
	0.181951	0.927945	0.172515	0.716692	0.177233	0.841459	0.177233	0.828699	0.181965	0.811578	0.174074	0.86623	0.187196	0.615719	0.181078	0.764509	0.150982	1.08825	0.178813	0.754944	0.185625	1.02015	0.171807	0.954448	0.171465	0.667868	0.179831	0.840701	0.168819	0.788715	0.173372	0.765761
	0.187206	0.942282	0.177751	0.733517	0.182461	0.857551	0.182473	0.84445	0.187215	0.837573	0.179323	0.878881	0.192448	0.625459	0.186328	0.780638	0.153599	1.10539	0.184044	0.772556	0.19088	1.04263	0.176174	0.973525	0.176697	0.69416	0.185093	0.867878	0.174082	0.807759	0.178624	0.789932
	0.192452	0.95603	0.183005	0.750314	0.187726	0.874831	0.187728	0.860392	0.192454	0.862151	0.184586	0.894335	0.197691	0.635241	0.191577	0.797242	0.156226	1.12313	0.189308	0.78928	0.196143	1.06546	0.180559	0.992623	0.181954	0.718956	0.190341	0.897357	0.179326	0.828353	0.183874	0.814889
	0.197707	0.973927	0.188253	0.766219	0.192978	0.892234	0.192979	0.87746	0.197699	0.88665	0.18984	0.910596	0.202936	0.643878	0.196825	0.813708	0.16148	1.15665	0.19454	0.806895	0.20138	1.08967	0.1858	1.01774	0.187197	0.74651	0.195613	0.926623	0.184586	0.849008	0.189132	0.840714
	0.202952	0.993914	0.193502	0.781749	0.198224	0.907973	0.198226	0.894546	0.202945	0.911938	0.195084	0.928529	0.208183	0.652503	0.202071	0.83099	0.164093	1.17398	0.199805	0.823394	0.206631	1.1153	0.190176	1.03756	0.192459	0.773096	0.200836	0.95466	0.189825	0.869426	0.194373	0.865727
	0.208206	1.01372	0.198747	0.795915	0.203474	0.92317	0.203476	0.910936	0.208207	0.937712	0.200329	0.945241	0.213443	0.663741	0.207326	0.848898	0.166728	1.19121	0.205046	0.8384	0.211866	1.13897	0.194547	1.05619	0.197693	0.797081	0.206094	0.983999	0.195083	0.890663	0.199623	0.890581
	0.213461	1.03618	0.204004	0.812434	0.208737	0.940498	0.208734	0.929706	0.213454	0.960329	0.205576	0.964962	0.218709	0.674803	0.21258	0.866698	0.169363	1.21015	0.210298	0.852777	0.21713	1.16204	0.19893	1.07499	0.202964	0.821438	0.211345	1.01463	0.200324	0.908869	0.204877	0.914978
	0.218708	1.06138	0.209236	0.829342	0.213966	0.957286	0.21397	0.949337	0.218697	0.984071	0.210818	0.982178	0.223933	0.683771	0.217816	0.88334	0.171982	1.229	0.215543	0.868278	0.222373	1.18576	0.203299	1.09435	0.208204	0.846726	0.2166	1.04381	0.205587	0.925868	0.21013	0.9388
	0.223954	1.08642	0.214494	0.846414	0.219227	0.972874	0.219225	0.968569	0.223944	1.00952	0.216078	0.999653	0.229193	0.692735	0.223072	0.900635	0.174601	1.24799	0.220781	0.883797	0.227625	1.20763	0.207669	1.11314	0.213455	0.87003	0.221839	1.07463	0.210823	0.944811	0.215372	0.963157
	0.229193	1.111	0.219733	0.863126	0.224466	0.99076	0.224464	0.988295	0.229184	1.03623	0.221313	1.01896	0.234436	0.705294	0.228311	0.92016	0.177238	1.26703	0.22603	0.900363	0.232862	1.22876	0.212043	1.13205	0.218706	0.891567	0.224462	1.09165	0.216067	0.965841	0.219745	0.983018
	0.234455	1.13577	0.224989	0.880273	0.229727	1.00614	0.229724	1.00739	0.234438	1.06385	0.226564	1.0402	0.239699	0.714178	0.233567	0.93941	0.179863	1.28576	0.231292	0.918102	0.238115	1.25181	0.216423	1.15189	0.223947	0.911481	0.22973	1.12145	0.221314	0.985381	0.224997	1.00611
	0.239701	1.15824	0.230236	0.89605	0.234975	1.01892	0.234971	1.0244	0.239677	1.09105	0.231803	1.06026	0.244933	0.723672	0.238804	0.958329	0.18248	1.30442	0.236545	0.936157	0.243358	1.27449	0.220794	1.17169	0.229211	0.928845	0.234975	1.15013	0.226567	1.00809	0.230251	1.02902
	0.24495	1.17927	0.23549	0.910971	0.24022	1.03289	0.24022	1.04105	0.244943	1.11704	0.237061	1.08411	0.250189	0.734165	0.244064	0.97844	0.185104	1.32361	0.241792	0.951387	0.248611	1.298	0.225169	1.191	0.234446	0.944137	0.240223	1.18096	0.231826	1.03172	0.235499	1.05227
	0.250194	1.19883	0.240729	0.927456	0.245464	1.04854	0.245463	1.05827	0.250188	1.1407	0.24233	1.10614	0.255449	0.743284	0.249322	0.996707	0.187732	1.3427	0.247036	0.967556	0.253856	1.32132	0.229541	1.21053	0.239696	0.959586	0.245468	1.20986	0.237074	1.05277	0.240746	1.07407
	0.25544	1.22387	0.245988	0.944953	0.250706	1.06329	0.250711	1.07737	0.255437	1.16453	0.247559	1.12562	0.260702	0.750211	0.254566	1.01345	0.19036	1.36229	0.252287	0.984132	0.259114	1.34231	0.23392	1.22958	0.244934	0.974451	0.250717	1.23607	0.242321	1.07225	0.245991	1.09426
	0.260687	1.24619	0.251246	0.961371	0.255951	1.07978	0.255961	1.09578	0.260681	1.18567	0.252815	1.14484	0.265936	0.759147	0.259811	1.02989	0.192978	1.38109	0.257538	0.999735	0.26437	1.36268	0.238295	1.24783	0.250191	0.98929	0.255981	1.2656	0.247556	1.09402	0.251243	1.1163
	0.265937	1.27078	0.256493	0.977408	0.261211	1.09779	0.261214	1.11533	0.265936	1.20804	0.258061	1.16545	0.271191	0.766155	0.265063	1.04655	0.195604	1.39877	0.262777	1.01588	0.269607	1.38428	0.242663	1.26631	0.255438	1.00384	0.261232	1.29563	0.25281	1.11519	0.256493	1.13822
	0.27118	1.29607	0.261745	0.993281	0.266469	1.11319	0.266465	1.13418	0.271199	1.23214	0.263323	1.18368	0.276455	0.77426	0.270325	1.06336	0.19824	1.41727	0.268056	1.03459	0.274869	1.40432	0.247055	1.28539	0.260704	1.01698	0.26648	1.32406	0.258053	1.13639	0.261746	1.15914
	0.276443	1.32234	0.266995	1.00807	0.271712	1.12908	0.271716	1.15316	0.276431	1.25648	0.268559	1.20233	0.2817	0.784933	0.275564	1.08125	0.200858	1.43603	0.273292	1.05031	0.280112	1.42447	0.251421	1.3036	0.265941	1.02854	0.271721	1.35248	0.263323	1.15947	0.266995	1.18016
	0.281695	1.34526	0.272243	1.02198	0.276959	1.14565	0.276965	1.17097	0.281693	1.27902	0.273811	1.22402	0.286959	0.794705	0.280821	1.09925	0.203474	1.45514	0.27855	1.06478	0.285372	1.44734	0.255798	1.32242	0.271191	1.04296	0.276977	1.38017	0.268576	1.18109	0.272248	1.20141
	0.286932	1.37347	0.277498	1.03644	0.282208	1.16167	0.282212	1.19053	0.286943	1.30182	0.279076	1.24469	0.292197	0.802306	0.286072	1.11627	0.206102	1.47469	0.283787	1.07974	0.290606	1.47125	0.260165	1.34189	0.276426	1.05797	0.282217	1.4065	0.273827	1.20243	0.27749	1.2223
	0.292185	1.39851	0.282756	1.04976	0.287461	1.17772	0.287467	1.20866	0.292193	1.32594	0.284324	1.26435	0.29745	0.811153	0.291322	1.13381	0.208721	1.49424	0.28905	1.09242	0.295867	1.49314	0.264546	1.35993	0.281681	1.07618	0.287475	1.4295	0.279067	1.22322	0.282741	1.24297
	0.297437	1.42584	0.288002	1.06463	0.292701	1.19527	0.292713	1.22858	0.297445	1.34782	0.289565	1.28513	0.302692	0.818948	0.296567	1.15063	0.211337	1.51448	0.294284	1.10377	0.30112	1.51569	0.268914	1.37798	0.28694	1.09896	0.292721	1.45435	0.284319	1.24249	0.287993	1.26526
	0.302697	1.45387	0.293246	1.07743	0.297978	1.21363	0.297974	1.24831	0.302705	1.37184	0.294814	1.30398	0.30795	0.82477	0.301823	1.16686	0.213961	1.53379	0.299552	1.11721	0.306368	1.53669	0.273294	1.3959	0.292192	1.12366	0.297953	1.47906	0.289567	1.26203	0.293237	1.28825
	0.307929	1.4818	0.298483	1.08973	0.30321	1.23201	0.303207	1.26785	0.30794	1.39689	0.300068	1.32249	0.313189	0.832477	0.307066	1.18395	0.216594	1.55265	0.304794	1.13099	0.311616	1.55818	0.277668	1.41394	0.297452	1.14838	0.303217	1.50647	0.294833	1.28476	0.298501	1.3132
	0.313194	1.50851	0.303749	1.10279	0.308469	1.25121	0.308471	1.2875	0.313204	1.42238	0.305327	1.34317	0.318444	0.840688	0.312325	1.20208	0.219218	1.57233	0.310049	1.14192	0.316877	1.58017	0.282048	1.43147	0.302696	1.17489	0.308457	1.53197	0.30007	1.30741	0.303741	1.33809
	0.318445	1.53903	0.30899	1.11789	0.313715	1.27181	0.313717	1.30957	0.318432	1.4456	0.310575	1.361	0.323679	0.847453	0.317562	1.21802	0.221844	1.59218	0.315294	1.1551	0.322114	1.6022	0.286418	1.44983	0.307938	1.20146	0.313712	1.55813	0.305324	1.32855	0.308991	1.36271
	0.323693	1.56682	0.31424	1.1302	0.318971	1.29291	0.318968	1.32998	0.323706	1.46923	0.315825	1.37724	0.328934	0.854162	0.322822	1.23354	0.224471	1.61032	0.320546	1.16636	0.327367	1.62168	0.290795	1.46612	0.313187	1.22691	0.318961	1.581	0.310565	1.35047	0.314238	1.38613
	0.328941	1.59478	0.31948	1.14501	0.324215	1.3128	0.324212	1.35086	0.328942	1.49048	0.321065	1.39415	0.334176	0.862806	0.328061	1.24915	0.227102	1.6269	0.325801	1.17549	0.332613	1.64201	0.295172	1.48147	0.318447	1.25509	0.324213	1.60427	0.315819	1.37186	0.319493	1.41041
	0.334204	1.62468	0.324731	1.1611	0.32947	1.33485	0.329468	1.37354	0.334192	1.51089	0.326322	1.41049	0.339432	0.870402	0.333315	1.26393	0.229727	1.64521	0.331043	1.18463	0.337873	1.65918	0.299548	1.49634	0.323703	1.2841	0.329451	1.626	0.321063	1.3896	0.324739	1.43323
	0.33944	1.65328	0.329976	1.17614	0.334724	1.35612	0.334714	1.39518	0.339434	1.53198	0.331568	1.42377	0.344682	0.877905	0.338562	1.27788	0.232343	1.66323	0.336288	1.1966	0.343121	1.67345	0.303917	1.5111	0.328947	1.31232	0.33471	1.64721	0.326314	1.40513	0.32999	1.45489
	0.344698	1.68058	0.335226	1.19308	0.339967	1.37778	0.339964	1.41715	0.344674	1.55426	0.336816	1.44169	0.349938	0.887111	0.34381	1.29436	0.234973	1.68087	0.341524	1.20802	0.348362	1.68681	0.308287	1.52524	0.334194	1.33917	0.339959	1.66842	0.331559	1.42336	0.335237	1.47698
	0.349936	1.70838	0.340474	1.21114	0.345221	1.39922	0.34521	1.43958	0.349921	1.57775	0.342073	1.46064	0.355176	0.896195	0.349057	1.31153	0.237596	1.69842	0.346785	1.2204	0.353608	1.70209	0.312663	1.5403	0.339444	1.3668	0.345221	1.68991	0.336799	1.44128	0.340488	1.49933
	0.355201	1.73596	0.345732	1.22861	0.350469	1.42138	0.350467	1.46198	0.355186	1.60086	0.347297	1.48115	0.360435	0.904656	0.354306	1.32889	0.240212	1.71609	0.352031	1.23433	0.358845	1.71599	0.317029	1.55547	0.344681	1.39283	0.350457	1.71095	0.342053	1.45896	0.34573	1.52092
	0.360446	1.76211	0.350987	1.24513	0.355727	1.44107	0.35572	1.48277	0.36044	1.6249	0.352564	1.50087	0.365693	0.913344	0.359566	1.34637	0.242829	1.73349	0.357293	1.24679	0.364099	1.72945	0.321407	1.56991	0.349945	1.41623	0.355715	1.73068	0.347305	1.47777	0.350989	1.54156
	0.36569	1.7869	0.356223	1.26184	0.360965	1.46117	0.360959	1.5033	0.365684	1.64714	0.357799	1.52395	0.370938	0.922692	0.364807	1.36459	0.245453	1.75031	0.362529	1.25863	0.369359	1.74357	0.325781	1.58417	0.355176	1.43942	0.360962	1.75075	0.352577	1.49665	0.356238	1.56227
	0.370933	1.81259	0.361482	1.27679	0.366208	1.48096	0.366208	1.52345	0.370934	1.67128	0.363063	1.54324	0.376193	0.929889	0.370063	1.38147	0.248088	1.76795	0.367783	1.27108	0.374613	1.75691	0.330161	1.59865	0.360432	1.46306	0.366222	1.76787	0.357799	1.51316	0.361484	1.58136
	0.376174	1.83795	0.36673	1.29239	0.371448	1.50256	0.371451	1.5443	0.376178	1.69392	0.368304	1.56184	0.381439	0.937516	0.375307	1.39776	0.250708	1.78588	0.373017	1.2845	0.379859	1.76816	0.334528	1.61285	0.365666	1.48619	0.371469	1.78359	0.36306	1.53018	0.366732	1.59998
	0.381421	1.86308	0.371992	1.30939	0.376709	1.52495	0.376707	1.56581	0.381439	1.71956	0.373556	1.58143	0.38669	0.943569	0.380562	1.41485	0.253333	1.8051	0.378276	1.29849	0.385104	1.78037	0.338904	1.62799	0.370928	1.50803	0.37673	1.79952	0.368307	1.54733	0.371988	1.6183
	0.386684	1.8888	0.377223	1.32534	0.381956	1.5471	0.381954	1.58708	0.38667	1.74462	0.378799	1.60069	0.39194	0.950991	0.385803	1.4321	0.255975	1.82317	0.383528	1.31582	0.390354	1.79308	0.343286	1.64402	0.376191	1.53035	0.381964	1.81587	0.373565	1.56507	0.37724	1.6371
	0.391939	1.91383	0.382487	1.3425	0.387214	1.56703	0.387213	1.60779	0.391953	1.77193	0.384053	1.6188	0.397202	0.957947	0.391069	1.44956	0.258604	1.84151	0.388789	1.33365	0.395604	1.80462	0.347666	1.65993	0.381432	1.55123	0.387208	1.83038	0.378804	1.58146	0.382481	1.65436
	0.397181	1.93734	0.387738	1.3605	0.392457	1.5884	0.392459	1.62875	0.397185	1.79857	0.389312	1.63917	0.402438	0.966617	0.396312	1.46812	0.261222	1.85878	0.394045	1.34938	0.400851	1.81779	0.352039	1.67532	0.386678	1.57194	0.392463	1.84682	0.384061	1.59921	0.387734	1.67265
	0.402431	1.96116	0.392987	1.37554	0.3977	1.60941	0.397706	1.64871	0.402444	1.82517	0.394564	1.6605	0.407694	0.973982	0.401567	1.48655	0.263851	1.87571	0.399284	1.36547	0.406124	1.83162	0.35642	1.69093	0.391926	1.59279	0.397714	1.8638	0.389315	1.61571	0.392985	1.69076
	0.407677	1.98565	0.398236	1.39188	0.402939	1.63022	0.40295	1.66925	0.407683	1.85127	0.399811	1.68068	0.412922	0.982052	0.406806	1.50467	0.26648	1.89268	0.404532	1.38289	0.411354	1.84515	0.360789	1.70691	0.397188	1.61349	0.402963	1.87885	0.394569	1.63015	0.39824	1.7075
	0.412931	2.00962	0.403493	1.40931	0.408198	1.6517	0.408207	1.69021	0.412941	1.87603	0.405065	1.70219	0.418194	0.987883	0.412067	1.52204	0.269096	1.90961	0.409782	1.39865	0.416614	1.85869	0.365164	1.72232	0.402422	1.63515	0.408204	1.89344	0.399803	1.64368	0.403476	1.72409
	0.418171	2.03469	0.40873	1.42599	0.413458	1.67622	0.413453	1.7123	0.418182	1.90208	0.410308	1.7226	0.423435	0.993835	0.417309	1.5395	0.271719	1.92657	0.415039	1.41425	0.42186	1.87077	0.36954	1.7372	0.407672	1.65692	0.413453	1.91194	0.405057	1.65667	0.408728	1.74185
	0.423449	2.06025	0.413987	1.44269	0.41871	1.6988	0.418715	1.73391	0.423447	1.92899	0.415565	1.74403	0.428686	0.999174	0.422566	1.5574	0.276966	1.95952	0.420297	1.43442	0.427114	1.88291	0.374792	1.75895	0.41294	1.67865	0.418694	1.92958	0.410321	1.66881	0.413985	1.75901
	0.428678	2.08477	0.419233	1.4613	0.423971	1.71987	0.423961	1.75531	0.428691	1.95579	0.420824	1.7648	0.433928	1.00679	0.427814	1.57579	0.282214	1.99061	0.425542	1.45248	0.432361	1.89526	0.380039	1.77945	0.418186	1.69976	0.42395	1.94877	0.415564	1.68173	0.419233	1.77675
	0.433943	2.10874	0.42449	1.47727	0.429206	1.74095	0.429213	1.77565	0.433942	1.98094	0.426072	1.78816	0.439179	1.01409	0.433064	1.5944	0.287479	2.02345	0.430789	1.46679	0.437612	1.90708	0.385293	1.79911	0.423428	1.72169	0.429188	1.96805	0.420824	1.69473	0.42448	1.79482
	0.439183	2.13274	0.429738	1.49208	0.43446	1.76263	0.43446	1.79582	0.439189	2.00783	0.431316	1.81177	0.444423	1.0206	0.438309	1.6134	0.292725	2.05582	0.436037	1.48286	0.442871	1.92018	0.390544	1.81962	0.428681	1.74178	0.434459	1.98697	0.426059	1.70587	0.429733	1.81154
	0.444439	2.15526	0.43498	1.50656	0.439704	1.78403	0.439708	1.81528	0.444441	2.03324	0.436551	1.83581	0.44967	1.02938	0.443554	1.63281	0.295346	2.072	0.441276	1.49858	0.448112	1.93386	0.394911	1.83481	0.433933	1.7628	0.439707	2.00341	0.431317	1.72	0.434986	1.82874
	0.449684	2.17856	0.440225	1.52108	0.444967	1.80753	0.444959	1.83572	0.449698	2.05486	0.441814	1.86008	0.454925	1.03737	0.448812	1.65077	0.300598	2.1023	0.446536	1.51116	0.453365	1.94797	0.400167	1.85381	0.439197	1.78417	0.444947	2.02079	0.436554	1.73213	0.440233	1.8457
	0.454942	2.20341	0.445463	1.53587	0.450218	1.83169	0.450208	1.85699	0.454936	2.07755	0.447061	1.88458	0.460178	1.04371	0.454058	1.66862	0.305845	2.13196	0.451772	1.52564	0.45861	1.95819	0.405409	1.87193	0.444447	1.80508	0.4502	2.03769	0.441818	1.74264	0.445488	1.8618
	0.460192	2.22667	0.450715	1.55134	0.455468	1.85569	0.455458	1.8779	0.460183	2.10006	0.452311	1.90835	0.465432	1.05193	0.459309	1.68678	0.311093	2.16141	0.457024	1.54119	0.463871	1.96829	0.410663	1.8903	0.449689	1.82385	0.455452	2.05473	0.447054	1.75372	0.450732	1.87743
	0.46544	2.24818	0.455975	1.56856	0.460709	1.87879	0.460708	1.89851	0.465424	2.1224	0.457553	1.93372	0.470668	1.06072	0.464549	1.70562	0.316346	2.18686	0.462258	1.55452	0.469105	1.97752	0.415903	1.9063	0.454934	1.84447	0.460713	2.07345	0.452311	1.76784	0.455986	1.89525
	0.470689	2.27225	0.461228	1.58517	0.46596	1.90172	0.465959	1.91972	0.470682	2.14417	0.462802	1.95956	0.475924	1.06908	0.469803	1.72427	0.321583	2.21247	0.467523	1.56717	0.474354	1.9895	0.421153	1.92305	0.460188	1.86388	0.465949	2.0921	0.457548	1.77905	0.461228	1.91168
	0.475935	2.2943	0.466473	1.59976	0.471196	1.92473	0.471201	1.9396	0.475927	2.16522	0.468042	1.98452	0.481174	1.07914	0.475048	1.74296	0.326838	2.23909	0.47278	1.57939	0.479592	1.9987	0.426403	1.93906	0.46543	1.88184	0.471205	2.11163	0.462805	1.79453	0.46648	1.92933
	0.481198	2.31326	0.471721	1.61609	0.476456	1.94695	0.476458	1.95877	0.481189	2.18429	0.473301	2.01131	0.486431	1.09209	0.480307	1.76256	0.332071	2.26383	0.478027	1.58744	0.484849	2.01164	0.431649	1.9543	0.470686	1.89876	0.47646	2.13084	0.468044	1.81064	0.47173	1.94675
	0.48643	2.33379	0.476969	1.63274	0.481694	1.97096	0.481698	1.97916	0.486429	2.20262	0.478539	2.03853	0.491667	1.10389	0.485545	1.78168	0.337334	2.2881	0.483267	1.59552	0.490107	2.02492	0.436903	1.96951	0.475931	1.91626	0.481705	2.14947	0.473301	1.82593	0.476979	1.96389
	0.49168	2.35473	0.482225	1.64797	0.486948	1.99412	0.486951	1.99894	0.491676	2.21893	0.483801	2.06209	0.496931	1.11717	0.490803	1.79939	0.342583	2.31104	0.488519	1.60241	0.495359	2.03685	0.442154	1.98343	0.481162	1.93243	0.486951	2.16837	0.478552	1.83959	0.482221	1.98013
	0.496918	2.37375	0.487466	1.66608	0.492182	2.01802	0.492189	2.01928	0.496908	2.23428	0.489059	2.08896	0.502181	1.12984	0.496049	1.81769	0.34785	2.33097	0.493784	1.60687	0.500606	2.04818	0.447413	1.99534	0.48643	1.94985	0.492219	2.18933	0.483799	1.85588	0.487483	1.99835
	0.502174	2.39651	0.49274	1.68506	0.497449	2.0407	0.497454	2.04076	0.502169	2.2498	0.494292	2.11575	0.507432	1.14063	0.501298	1.83539	0.353075	2.35066	0.499015	1.61081	0.505847	2.06246	0.452646	2.00798	0.49167	1.96786	0.497453	2.21197	0.489043	1.87061	0.492722	2.01682
	0.507428	2.41813	0.497974	1.70204	0.500071	2.05239	0.501825	2.05752	0.507427	2.26685	0.49955	2.14177	0.512678	1.15111	0.506552	1.85324	0.358335	2.37045	0.50164	1.61415	0.51109	2.07572	0.457022	2.02011	0.496924	1.9856	0.500081	2.22348	0.494292	1.88577	0.497099	2.03162
	0.512685	2.4382	0.500604	1.71067	0.505336	2.07474	0.506208	2.07453	0.512683	2.28279	0.502177	2.15375	0.517939	1.16276	0.510933	1.86643	0.36359	2.38872	0.506901	1.61871	0.516342	2.09053	0.462278	2.03266	0.502178	2.00263	0.505324	2.24622	0.499558	1.90328	0.502353	2.05071
	0.517927	2.45919	0.50585	1.72886	0.510568	2.09642	0.511448	2.09482	0.517944	2.29821	0.507429	2.18095	0.52318	1.17468	0.516184	1.88461	0.368831	2.41069	0.512157	1.62293	0.521607	2.10786	0.467532	2.04716	0.507429	2.0218	0.510582	2.26912	0.502188	1.91219	0.506733	2.06771
	0.523172	2.48068	0.511113	1.74732	0.515816	2.11918	0.5167	2.11573	0.52318	2.31139	0.512683	2.20765	0.52843	1.18547	0.521431	1.9015	0.37408	2.43414	0.517406	1.62974	0.526856	2.12325	0.472781	2.06238	0.512665	2.04023	0.515831	2.29054	0.50742	1.92932	0.511972	2.08669
	0.52841	2.49976	0.516343	1.76486	0.521076	2.14297	0.521943	2.13586	0.52843	2.32431	0.51792	2.23304	0.533681	1.19877	0.526677	1.9187	0.379338	2.45759	0.522644	1.63752	0.532115	2.13746	0.478032	2.07753	0.517923	2.05864	0.521084	2.30969	0.512679	1.9465	0.517229	2.10494
	0.53366	2.52003	0.521617	1.78243	0.526319	2.16518	0.527198	2.15588	0.533676	2.33672	0.523187	2.25916	0.538931	1.21058	0.531932	1.93549	0.384593	2.48103	0.527903	1.64388	0.537352	2.15237	0.483283	2.09243	0.523177	2.07751	0.526317	2.32912	0.517925	1.96239	0.522473	2.12301
	0.538927	2.54196	0.52685	1.80052	0.531568	2.18867	0.532448	2.17705	0.538938	2.34912	0.528426	2.28445	0.544184	1.22162	0.537183	1.95173	0.389841	2.5067	0.533162	1.65367	0.542599	2.16686	0.488534	2.10908	0.528434	2.09844	0.531567	2.35041	0.523185	1.97747	0.527729	2.14211
	0.54418	2.56339	0.532115	1.81817	0.536826	2.21359	0.537707	2.19838	0.544194	2.36363	0.533677	2.3091	0.549423	1.23117	0.542431	1.96797	0.395078	2.53137	0.538407	1.66627	0.547848	2.17969	0.493778	2.12578	0.533672	2.11581	0.536805	2.37184	0.528435	1.99172	0.532971	2.15979
	0.549436	2.58372	0.537354	1.8349	0.542074	2.2387	0.542955	2.21911	0.549437	2.37852	0.53894	2.33459	0.554666	1.24313	0.547681	1.98541	0.400338	2.55674	0.543665	1.67881	0.553115	2.19551	0.499039	2.14369	0.538931	2.13496	0.542065	2.39449	0.533694	2.00714	0.53823	2.17887
	0.55468	2.60385	0.542611	1.85303	0.54733	2.26172	0.548207	2.23953	0.554682	2.39425	0.544177	2.36166	0.55991	1.25418	0.552923	2.00336	0.405597	2.58356	0.548902	1.69575	0.558356	2.21164	0.504285	2.16365	0.544172	2.15371	0.547323	2.4172	0.53893	2.02329	0.543475	2.19806
	0.559926	2.62386	0.547855	1.86763	0.552572	2.28609	0.553451	2.2592	0.559935	2.40945	0.549433	2.38806	0.565158	1.265	0.558175	2.02084	0.410841	2.61171	0.554159	1.71716	0.563611	2.22648	0.509537	2.18512	0.549432	2.17229	0.552581	2.43772	0.544169	2.03919	0.548727	2.2164
	0.565187	2.64205	0.55311	1.8846	0.557821	2.30977	0.558706	2.27881	0.565193	2.42272	0.554669	2.41516	0.570432	1.27667	0.563431	2.03818	0.416104	2.63723	0.559392	1.73922	0.568863	2.24204	0.514786	2.20616	0.554684	2.19092	0.557825	2.45719	0.549428	2.05681	0.553979	2.23498
	0.570477	2.66109	0.558348	1.90223	0.563102	2.33279	0.563976	2.2987	0.570489	2.43666	0.559932	2.44309	0.575714	1.2896	0.568711	2.05645	0.421333	2.664	0.564672	1.76109	0.574141	2.25789	0.520049	2.22766	0.559938	2.21238	0.563085	2.47712	0.554682	2.07276	0.559235	2.25409
	0.575771	2.68239	0.563585	1.91826	0.568366	2.35692	0.569241	2.31919	0.575779	2.45222	0.565173	2.46878	0.581	1.29989	0.573984	2.07363	0.426596	2.69063	0.569937	1.78581	0.579431	2.27149	0.525321	2.24931	0.565179	2.23234	0.568361	2.49732	0.559928	2.08747	0.564489	2.27238
	0.581088	2.70212	0.568841	1.93441	0.573671	2.38057	0.574533	2.33904	0.581103	2.46694	0.570427	2.49244	0.586315	1.31167	0.579281	2.09035	0.431827	2.71639	0.575225	1.80982	0.584743	2.28601	0.530599	2.27074	0.570418	2.25249	0.573651	2.51844	0.565172	2.10258	0.569747	2.29117
	0.586414	2.72353	0.574091	1.9538	0.578973	2.40315	0.579826	2.36016	0.586431	2.48121	0.575669	2.51723	0.591643	1.32393	0.584581	2.10746	0.437096	2.7407	0.580533	1.83362	0.590074	2.30211	0.535901	2.29214	0.575678	2.27156	0.578974	2.54207	0.570417	2.11858	0.575023	2.31074
	0.591767	2.74587	0.579353	1.97066	0.584312	2.42519	0.585144	2.38057	0.591804	2.49702	0.580912	2.5424	0.596995	1.33719	0.589904	2.12554	0.44233	2.76753	0.585872	1.85783	0.595412	2.31552	0.541205	2.31363	0.580926	2.29097	0.584318	2.56557	0.575662	2.13328	0.580302	2.32994
	0.59713	2.76536	0.584591	1.98507	0.589649	2.44605	0.590456	2.39883	0.597194	2.5125	0.586158	2.56711	0.602364	1.34832	0.595238	2.14264	0.447573	2.7938	0.591216	1.88438	0.600783	2.33076	0.546524	2.33631	0.586182	2.30743	0.589661	2.5885	0.580913	2.1507	0.585586	2.34888
	0.60253	2.78337	0.589844	2.00147	0.595039	2.46472	0.595804	2.41652	0.602576	2.52556	0.591424	2.59325	0.607767	1.36242	0.600589	2.16041	0.452828	2.82144	0.596583	1.90824	0.606181	2.3475	0.551864	2.35906	0.591427	2.32359	0.595033	2.61117	0.586154	2.16905	0.590871	2.36794
	0.607925	2.80366	0.595079	2.01807	0.600408	2.48344	0.601137	2.43506	0.607997	2.54027	0.596712	2.61982	0.613167	1.3752	0.605959	2.17843	0.458076	2.84897	0.601987	1.93089	0.611598	2.36185	0.55722	2.38057	0.596699	2.3406	0.600432	2.6323	0.591425	2.18397	0.596185	2.38562
	0.613353	2.82284	0.60034	2.03525	0.605803	2.50114	0.606499	2.45308	0.61343	2.55571	0.602008	2.64369	0.618592	1.38566	0.611343	2.19502	0.463325	2.87619	0.607378	1.95691	0.617006	2.37474	0.56257	2.40261	0.601985	2.3585	0.605826	2.65437	0.596677	2.19953	0.601496	2.40413
	0.618795	2.84243	0.605608	2.0549	0.61124	2.51927	0.611881	2.4722	0.618898	2.57224	0.607312	2.66829	0.624045	1.39597	0.616752	2.21217	0.468573	2.90275	0.612806	1.98122	0.622455	2.39017	0.567945	2.42471	0.607296	2.37659	0.611277	2.67745	0.601943	2.21617	0.606838	2.4234
	0.624267	2.86466	0.61091	2.07449	0.616679	2.53764	0.617285	2.49226	0.624357	2.5884	0.612644	2.69233	0.629494	1.40703	0.622165	2.22925	0.473832	2.92965	0.618255	2.00595	0.627921	2.40658	0.573336	2.4474	0.612613	2.39679	0.61671	2.70224	0.607232	2.23029	0.612185	2.44311
	0.629773	2.886	0.616215	2.09403	0.622144	2.55615	0.62271	2.51206	0.629857	2.60766	0.617992	2.71594	0.634995	1.4181	0.627614	2.24723	0.479068	2.95559	0.623734	2.03317	0.633409	2.4209	0.578737	2.46989	0.617976	2.4153	0.622189	2.72445	0.612545	2.24472	0.61757	2.46149
	0.635248	2.9046	0.621533	2.11311	0.627627	2.57288	0.628136	2.5302	0.635376	2.62714	0.623353	2.7403	0.640487	1.42804	0.633072	2.26516	0.484322	2.98272	0.629202	2.05905	0.638903	2.4382	0.584143	2.49332	0.623341	2.43271	0.627666	2.74819	0.617878	2.26075	0.622962	2.48055
	0.640783	2.92464	0.62687	2.13227	0.633132	2.59207	0.633595	2.54966	0.640905	2.64695	0.628765	2.76573	0.64602	1.4405	0.638563	2.28439	0.48957	3.01123	0.634715	2.08303	0.644434	2.45626	0.589573	2.51684	0.628715	2.4518	0.633174	2.77046	0.623211	2.2753	0.628367	2.49919
	0.646327	2.94396	0.632227	2.14908	0.638642	2.6113	0.639066	2.56811	0.64644	2.66763	0.634169	2.78988	0.65155	1.45241	0.644053	2.30331	0.49484	3.04009	0.64023	2.10814	0.649978	2.47319	0.595016	2.54047	0.634124	2.46918	0.638696	2.7914	0.62858	2.2891	0.6338	2.51656
	0.651887	2.96247	0.637614	2.1689	0.644193	2.63157	0.644565	2.58765	0.652015	2.68581	0.639598	2.81255	0.657115	1.4641	0.649576	2.32082	0.500071	3.06793	0.645775	2.13058	0.655533	2.48886	0.60046	2.56246	0.639546	2.486	0.644236	2.81162	0.63397	2.30543	0.63925	2.53435
	0.657461	2.98337	0.643027	2.19054	0.649758	2.65248	0.650082	2.6088	0.657618	2.70572	0.645034	2.83528	0.662695	1.47353	0.655116	2.33818	0.505335	3.09527	0.651342	2.15239	0.661101	2.50477	0.605926	2.58414	0.644999	2.5055	0.649784	2.834	0.639365	2.32166	0.644716	2.55372
	0.663073	3.00432	0.648432	2.21065	0.655335	2.67492	0.655613	2.62996	0.663215	2.72689	0.650513	2.85857	0.668285	1.48431	0.660671	2.35659	0.510575	3.1236	0.656921	2.17794	0.666711	2.52006	0.611402	2.6072	0.650442	2.52469	0.655355	2.85667	0.644786	2.33648	0.650194	2.57261
	0.668694	3.02464	0.653868	2.22993	0.660936	2.69735	0.661166	2.65064	0.668847	2.74778	0.655979	2.88035	0.673897	1.49715	0.666241	2.37509	0.515834	3.15035	0.662505	2.20093	0.672334	2.53672	0.616891	2.62933	0.655932	2.54125	0.660963	2.87976	0.650238	2.35321	0.655711	2.59141
	0.674324	3.04477	0.659322	2.25073	0.666548	2.7181	0.666731	2.6712	0.674478	2.76871	0.661502	2.90257	0.679516	1.50818	0.671832	2.39316	0.521082	3.17702	0.668118	2.22424	0.67797	2.55381	0.62239	2.65169	0.661434	2.55919	0.666585	2.90334	0.655681	2.37097	0.661233	2.61117
	0.679973	3.06339	0.664779	2.26938	0.672183	2.73743	0.672312	2.69006	0.680151	2.79217	0.667013	2.92598	0.685176	1.52104	0.677447	2.41307	0.526347	3.20731	0.673755	2.24686	0.683618	2.5697	0.627907	2.67462	0.666954	2.57652	0.672226	2.92509	0.661164	2.38626	0.666781	2.62929
	0.685649	3.08083	0.670285	2.28768	0.677836	2.75664	0.677924	2.70839	0.685821	2.81403	0.672557	2.94867	0.690856	1.5347	0.683078	2.43247	0.531585	3.23575	0.67941	2.26812	0.689283	2.58703	0.633426	2.69697	0.672498	2.59397	0.677875	2.94763	0.666659	2.40155	0.672344	2.64772
	0.691357	3.09977	0.675782	2.30564	0.683528	2.77543	0.683556	2.72695	0.691531	2.83562	0.678112	2.97033	0.69655	1.54699	0.688731	2.45098	0.536827	3.262	0.685081	2.28869	0.694971	2.60388	0.63896	2.71819	0.678046	2.61259	0.683539	2.97046	0.672177	2.41815	0.677921	2.66707
	0.69707	3.11858	0.681315	2.32552	0.689201	2.79499	0.689195	2.74636	0.697248	2.85889	0.683686	2.99182	0.702256	1.55677	0.694396	2.46916	0.542066	3.29134	0.690765	2.30947	0.700689	2.61959	0.644507	2.74013	0.68362	2.63246	0.689229	2.99237	0.677713	2.43307	0.683521	2.68597
	0.702786	3.13522	0.686852	2.34504	0.694905	2.81519	0.694848	2.76515	0.702968	2.88247	0.689292	3.01271	0.707966	1.56848	0.700075	2.48789	0.547332	3.31827	0.696471	2.32945	0.706414	2.63588	0.650072	2.7612	0.689204	2.65108	0.694944	3.01571	0.683255	2.44793	0.689134	2.70491
	0.708545	3.15234	0.692434	2.36538	0.700632	2.83629	0.700537	2.78467	0.70874	2.9077	0.694892	3.03393	0.71372	1.57877	0.705784	2.5068	0.552577	3.3428	0.702197	2.3523	0.71215	2.65237	0.655641	2.78249	0.694826	2.67116	0.700694	3.04048	0.688818	2.46437	0.694779	2.72533
	0.714299	3.16862	0.698029	2.38572	0.706382	2.85604	0.706237	2.80346	0.714499	2.93196	0.700523	3.0561	0.719486	1.59026	0.711503	2.52611	0.557835	3.36968	0.707933	2.37686	0.717917	2.67058	0.661228	2.80571	0.700448	2.68797	0.706445	3.06349	0.694401	2.48154	0.700431	2.74434
	0.720107	3.18416	0.703618	2.40741	0.712154	2.87658	0.71196	2.82272	0.720305	2.95563	0.70617	3.07869	0.725289	1.60172	0.717255	2.54534	0.563109	3.39867	0.713716	2.39946	0.723704	2.68867	0.666843	2.82894	0.706101	2.70505	0.712206	3.08772	0.700022	2.49907	0.70611	2.76395
	0.725899	3.20057	0.709246	2.42866	0.717928	2.89645	0.717691	2.84189	0.726118	2.97723	0.711852	3.10158	0.731097	1.61333	0.723023	2.56405	0.568391	3.42566	0.719502	2.42291	0.729509	2.70652	0.672467	2.8517	0.711762	2.72226	0.717989	3.11091	0.705662	2.5162	0.711804	2.78312
	0.731709	3.21724	0.714893	2.44965	0.723735	2.91777	0.723446	2.86155	0.731943	3.00172	0.71755	3.12321	0.736917	1.62449	0.728803	2.58314	0.573713	3.45501	0.7253	2.4464	0.735331	2.72403	0.678115	2.87514	0.717437	2.74048	0.723791	3.13352	0.711308	2.53333	0.717512	2.80244
	0.737565	3.2358	0.720557	2.47256	0.729548	2.93845	0.729223	2.88227	0.737801	3.02407	0.723253	3.1427	0.74275	1.63547	0.734601	2.60075	0.579029	3.48533	0.731123	2.46967	0.741175	2.74261	0.683776	2.8992	0.723144	2.75873	0.729633	3.1581	0.71697	2.55	0.723249	2.82228
	0.743415	3.25458	0.726234	2.49546	0.735391	2.96079	0.735013	2.90361	0.743673	3.0493	0.72898	3.16388	0.748612	1.64604	0.740422	2.61974	0.584401	3.51457	0.736966	2.49241	0.747029	2.75923	0.689465	2.92207	0.728879	2.7784	0.735472	3.18318	0.722653	2.567	0.729001	2.84286
	0.749305	3.27103	0.73195	2.51812	0.741261	2.98111	0.740838	2.92342	0.749569	3.07433	0.73471	3.18295	0.754511	1.65924	0.746263	2.63884	0.589765	3.54221	0.742834	2.51618	0.752918	2.77726	0.695172	2.94522	0.734632	2.79684	0.741338	3.20658	0.728359	2.58364	0.734776	2.86236
	0.755202	3.28602	0.737673	2.54045	0.74714	3.00103	0.746671	2.9425	0.755478	3.10184	0.740483	3.20255	0.7604	1.67189	0.75212	2.65876	0.595152	3.57132	0.748704	2.5397	0.758824	2.7978	0.700893	2.96961	0.740391	2.81556	0.747213	3.23167	0.734073	2.60255	0.740559	2.88326
	0.761124	3.30392	0.743403	2.56296	0.753041	3.01991	0.752523	2.96226	0.761404	3.12745	0.746279	3.22421	0.76632	1.68411	0.758001	2.67859	0.600549	3.60037	0.754616	2.56378	0.764737	2.8175	0.706634	2.99389	0.74617	2.83527	0.753114	3.25498	0.739842	2.62248	0.746375	2.90424
	0.767055	3.31958	0.749154	2.58365	0.758947	3.03968	0.758385	2.98097	0.767356	3.15413	0.752093	3.2463	0.772252	1.69909	0.7639	2.69984	0.605984	3.62922	0.760531	2.58411	0.770679	2.83629	0.712398	3.01654	0.75197	2.85383	0.759034	3.27628	0.745583	2.64192	0.752196	2.92401
	0.773018	3.3357	0.754945	2.6033	0.764891	3.05903	0.764285	2.99934	0.773325	3.17908	0.757925	3.26471	0.7782	1.71138	0.769817	2.71839	0.611443	3.65982	0.766475	2.6033	0.776627	2.85737	0.718182	3.04016	0.757781	2.87433	0.764962	3.29924	0.751374	2.66093	0.758039	2.94483
	0.779011	3.35409	0.760744	2.62509	0.770853	3.08116	0.770203	3.02011	0.779327	3.20831	0.763753	3.2849	0.784181	1.72208	0.775754	2.73843	0.616891	3.69176	0.772443	2.62361	0.782609	2.87614	0.723981	3.06384	0.76364	2.89487	0.77092	3.32163	0.757174	2.68037	0.763911	2.96563
	0.784993	3.37313	0.766561	2.64648	0.776816	3.10218	0.776124	3.04059	0.785309	3.23809	0.769615	3.30431	0.790161	1.73447	0.781695	2.75896	0.62238	3.7224	0.778401	2.6438	0.788618	2.89394	0.7298	3.08671	0.76949	2.91534	0.776884	3.34515	0.762981	2.69933	0.769785	2.98661
	0.79102	3.38906	0.772382	2.66679	0.782827	3.12317	0.782076	3.05968	0.791323	3.26747	0.775497	3.32397	0.796173	1.74707	0.787664	2.7795	0.627889	3.75452	0.784401	2.66309	0.794623	2.9145	0.735638	3.1107	0.775374	2.93455	0.782898	3.37025	0.768834	2.71869	0.775702	3.00783
	0.797046	3.4054	0.77824	2.68726	0.78883	3.14252	0.788039	3.07839	0.79737	3.29806	0.781417	3.3453	0.802202	1.7573	0.793663	2.80022	0.633407	3.78504	0.790413	2.68507	0.800646	2.93413	0.741489	3.13475	0.78126	2.95294	0.788918	3.39523	0.774683	2.73823	0.78162	3.0288
	0.803107	3.42284	0.784092	2.70868	0.794868	3.16202	0.794022	3.09785	0.803431	3.32776	0.787317	3.36666	0.808261	1.76904	0.799669	2.82115	0.63895	3.8144	0.796442	2.70753	0.806685	2.95254	0.747359	3.15816	0.787179	2.97034	0.794938	3.41934	0.780564	2.75705	0.78756	3.04891
	0.809198	3.44128	0.790001	2.72915	0.800932	3.18223	0.800044	3.11755	0.809503	3.35583	0.793259	3.38725	0.814344	1.77978	0.805702	2.84095	0.644518	3.84562	0.802495	2.7273	0.812769	2.97354	0.753261	3.18215	0.793112	2.98857	0.800993	3.44547	0.78645	2.77653	0.793519	3.07019
	0.81527	3.45909	0.795892	2.74963	0.806984	3.20339	0.806048	3.13737	0.815595	3.38435	0.799209	3.40686	0.820411	1.78976	0.811738	2.86033	0.65008	3.87705	0.808556	2.7471	0.818856	2.99319	0.759164	3.20578	0.799061	3.00796	0.807072	3.47045	0.792366	2.79584	0.7995	3.09142
	0.821365	3.47725	0.801817	2.76999	0.813078	3.22364	0.812087	3.15696	0.82171	3.41488	0.805175	3.4252	0.826523	1.80022	0.817802	2.8801	0.655683	3.90658	0.814633	2.77086	0.824957	3.01156	0.765091	3.22967	0.805044	3.02648	0.813149	3.49691	0.7983	2.81294	0.805498	3.11211
	0.827503	3.4975	0.807763	2.79036	0.819187	3.24661	0.818151	3.17816	0.827845	3.44478	0.811167	3.44293	0.832661	1.81046	0.823891	2.89939	0.661299	3.93686	0.820729	2.79343	0.83108	3.03147	0.771036	3.25392	0.811023	3.04628	0.819271	3.52339	0.804241	2.83166	0.811511	3.13378
	0.833648	3.51423	0.813722	2.81066	0.825308	3.26872	0.824226	3.19787	0.833992	3.478	0.817182	3.46092	0.838791	1.822	0.829989	2.9203	0.666933	3.96713	0.826876	2.81479	0.837212	3.05215	0.777007	3.27802	0.817041	3.06506	0.8254	3.55049	0.8102	2.85092	0.817547	3.15549
	0.839812	3.53075	0.819707	2.8284	0.831457	3.28934	0.830325	3.21616	0.84018	3.50926	0.823196	3.4799	0.844968	1.83273	0.836115	2.94063	0.672588	3.994	0.833022	2.8378	0.843377	3.07324	0.782996	3.30168	0.823071	3.083	0.831549	3.57742	0.816189	2.87125	0.823603	3.17722
	0.845986	3.54794	0.82572	2.84654	0.837608	3.31059	0.836438	3.23502	0.846375	3.54014	0.829258	3.50127	0.851155	1.84299	0.842263	2.96146	0.678246	4.02198	0.839187	2.85885	0.849567	3.09466	0.789	3.32516	0.829111	3.09944	0.837702	3.60452	0.822198	2.89217	0.82967	3.19871
	0.852185	3.56582	0.831731	2.86601	0.843782	3.33335	0.842566	3.25506	0.852571	3.57023	0.835336	3.52223	0.857352	1.85194	0.84842	2.98147	0.683935	4.05152	0.845361	2.87823	0.855771	3.11577	0.795023	3.34851	0.835167	3.11811	0.843902	3.63169	0.828236	2.91234	0.835768	3.22071
	0.858406	3.58365	0.837779	2.88573	0.849977	3.35515	0.848721	3.27484	0.858812	3.60207	0.841415	3.54027	0.863564	1.8594	0.854597	3.00058	0.689634	4.08232	0.851573	2.8996	0.861985	3.13792	0.801064	3.37328	0.841247	3.13702	0.850112	3.65994	0.834274	2.93245	0.841878	3.24314
	0.864645	3.60428	0.843843	2.90591	0.856219	3.3772	0.854902	3.2958	0.865067	3.63436	0.84752	3.56148	0.86982	1.86518	0.860802	3.02034	0.695381	4.11417	0.857782	2.92341	0.868225	3.1596	0.807129	3.39906	0.847355	3.15681	0.856337	3.68803	0.840326	2.95369	0.848006	3.26618
	0.870914	3.62314	0.849929	2.92631	0.862456	3.3986	0.8611	3.31601	0.871325	3.66705	0.85365	3.58161	0.876078	1.87274	0.867018	3.04046	0.701131	4.14549	0.864047	2.94638	0.874488	3.18056	0.813222	3.42414	0.853489	3.17735	0.862564	3.71513	0.846403	2.97402	0.854152	3.28883
	0.877203	3.64359	0.856024	2.94782	0.868714	3.42061	0.867314	3.33734	0.877623	3.69991	0.859792	3.59969	0.882364	1.87997	0.87326	3.05986	0.706895	4.17697	0.870291	2.9707	0.880764	3.20388	0.819317	3.45052	0.859621	3.19801	0.868832	3.74269	0.852513	2.99583	0.860322	3.31218
	0.883488	3.6638	0.86214	2.96794	0.874987	3.44295	0.873538	3.35823	0.883921	3.73286	0.865952	3.61999	0.888644	1.88733	0.879506	3.08006	0.712679	4.20954	0.876572	2.993	0.887061	3.22696	0.825437	3.4765	0.865769	3.21862	0.875097	3.76791	0.858646	3.01994	0.866504	3.33549
	0.889812	3.68445	0.868281	2.98762	0.881281	3.46622	0.879791	3.37943	0.890249	3.76613	0.872158	3.64205	0.894965	1.89584	0.885791	3.10134	0.718483	4.24154	0.88287	3.01594	0.89338	3.24945	0.831578	3.50231	0.871939	3.24053	0.881411	3.7942	0.864796	3.04222	0.872715	3.35899
	0.896157	3.70537	0.874442	3.00672	0.887597	3.49378	0.886065	3.40196	0.896607	3.79797	0.878354	3.66203	0.901299	1.90617	0.892086	3.12206	0.724302	4.27325	0.889183	3.03785	0.89972	3.27206	0.837735	3.52772	0.878143	3.26319	0.887707	3.822	0.870938	3.06447	0.878929	3.38322
	0.9025	3.72654	0.880616	3.02803	0.893948	3.52055	0.892355	3.42504	0.902954	3.83175	0.884559	3.68099	0.907647	1.91824	0.898387	3.14366	0.730152	4.30867	0.89552	3.06034	0.906081	3.29487	0.843917	3.55462	0.884377	3.28395	0.894045	3.84896	0.877117	3.08635	0.885179	3.40642
	0.908887	3.74726	0.8868	3.04868	0.900297	3.54604	0.898662	3.44733	0.909334	3.86587	0.890808	3.7009	0.91401	1.93012	0.904717	3.16563	0.736025	4.3438	0.901879	3.08325	0.912451	3.31635	0.850118	3.58113	0.890621	3.3058	0.900402	3.87632	0.883311	3.10816	0.891445	3.43009
	0.915273	3.76788	0.892999	3.07049	0.906667	3.57221	0.90498	3.4702	0.915741	3.89944	0.897087	3.72078	0.920406	1.94436	0.911078	3.18819	0.741899	4.3767	0.908246	3.10818	0.91884	3.33888	0.856328	3.60792	0.896861	3.3271	0.906776	3.90447	0.889549	3.12946	0.897729	3.45368
	0.921688	3.78798	0.89924	3.09145	0.913061	3.59759	0.91133	3.49234	0.922157	3.93124	0.90336	3.74017	0.926802	1.9586	0.91744	3.21	0.747795	4.40774	0.914644	3.13054	0.92524	3.36138	0.86256	3.63322	0.90314	3.34655	0.913164	3.93159	0.895767	3.15139	0.904024	3.47651
	0.92813	3.8089	0.905488	3.11028	0.91947	3.62249	0.917696	3.51389	0.928599	3.96291	0.909651	3.75812	0.933237	1.97318	0.923829	3.2314	0.753722	4.44053	0.921054	3.15287	0.931677	3.38428	0.868818	3.65923	0.909433	3.36703	0.91958	3.95867	0.902025	3.17431	0.910346	3.5
	0.934566	3.83078	0.911751	3.13066	0.925899	3.64901	0.924072	3.53682	0.935039	3.99468	0.915962	3.77736	0.939687	1.98756	0.930229	3.2532	0.75965	4.47286	0.927474	3.17606	0.938124	3.40644	0.875083	3.68512	0.915766	3.38942	0.926001	3.98712	0.90829	3.19669	0.916685	3.52441
	0.941029	3.85123	0.918036	3.15028	0.932352	3.6767	0.930473	3.5594	0.941504	4.02838	0.922289	3.7971	0.946144	2.00222	0.936646	3.2759	0.765612	4.50489	0.93391	3.19913	0.944577	3.42916	0.881366	3.71106	0.922074	3.41064	0.93246	4.01498	0.914575	3.21734	0.923036	3.54766
	0.947526	3.87244	0.924326	3.1712	0.938815	3.70355	0.936889	3.5824	0.948012	4.06199	0.928656	3.81682	0.952636	2.01635	0.943101	3.29839	0.771592	4.53777	0.940384	3.22246	0.951056	3.45192	0.887677	3.73738	0.928431	3.43133	0.938935	4.04393	0.920875	3.24025	0.929414	3.57184
	0.954036	3.8916	0.93065	3.1939	0.945298	3.72973	0.943328	3.60507	0.954537	4.09453	0.935011	3.83695	0.959152	2.03123	0.949567	3.3209	0.777579	4.57301	0.946871	3.24503	0.957547	3.47539	0.893999	3.76448	0.934794	3.45135	0.945418	4.07327	0.927212	3.26293	0.935808	3.59585
	0.960552	3.90931	0.937003	3.2174	0.951814	3.75488	0.949789	3.62719	0.961061	4.12851	0.941396	3.85982	0.965666	2.04661	0.956041	3.34498	0.783599	4.60555	0.953376	3.26668	0.964095	3.49811	0.900357	3.79011	0.941176	3.46988	0.951926	4.10278	0.933537	3.28609	0.942213	3.61958
	0.967083	3.92816	0.943366	3.23963	0.958322	3.78203	0.956257	3.64994	0.967617	4.16195	0.947814	3.88161	0.972217	2.06258	0.962549	3.36871	0.789627	4.63597	0.959895	3.29166	0.970636	3.52109	0.906719	3.81624	0.947568	3.48825	0.958458	4.13182	0.939925	3.31087	0.948651	3.64365
	0.973634	3.94755	0.949742	3.26274	0.96485	3.80962	0.962742	3.6733	0.97418	4.195	0.954232	3.90272	0.978772	2.07787	0.969061	3.39186	0.795675	4.66815	0.966411	3.31675	0.977197	3.54458	0.913095	3.84316	0.953997	3.508	0.965008	4.16075	0.946312	3.33518	0.955106	3.66798
	0.980233	3.96744	0.956144	3.28496	0.971419	3.83869	0.969265	3.69703	0.980766	4.22992	0.960681	3.92199	0.985362	2.0924	0.975603	3.41477	0.801738	4.6998	0.972983	3.34239	0.983767	3.568	0.919496	3.87006	0.96043	3.52879	0.971573	4.19057	0.952708	3.35657	0.96157	3.69198
	0.986841	3.98728	0.962573	3.30804	0.978012	3.86792	0.975809	3.72108	0.987397	4.26593	0.967156	3.94228	0.991977	2.10956	0.982176	3.43926	0.807816	4.73299	0.979579	3.37018	0.990364	3.59142	0.925919	3.8982	0.96691	3.55139	0.978139	4.2214	0.959127	3.38067	0.968059	3.71782
	0.993457	4.00905	0.968996	3.33125	0.984603	3.89681	0.982352	3.74571	0.994018	4.30097	0.973625	3.96056	0.998581	2.12444	0.988741	3.46199	0.813932	4.76851	0.986189	3.39742	0.997002	3.61684	0.932374	3.92759	0.973396	3.57202	0.984731	4.25126	0.965584	3.40284	0.974571	3.74204
	1.00009	4.0297	0.975467	3.35504	0.99121	3.92583	0.988922	3.77019	1.00066	4.3354	0.980139	3.98185	1.0052	2.13964	0.995334	3.48563	0.820068	4.80333	0.992797	3.4209	1.00364	3.64165	0.938834	3.95529	0.97988	3.59249	0.991368	4.28004	0.972025	3.42641	0.981091	3.76631
	1.00674	4.05031	0.981942	3.37578	0.997834	3.95493	0.995507	3.79367	1.00733	4.36938	0.986674	4.00366	1.01187	2.15567	1.00196	3.50957	0.826204	4.83583	0.999435	3.44676	1.01029	3.66672	0.94531	3.9831	0.986407	3.61493	0.997998	4.30942	0.978529	3.44939	0.987645	3.79125
	1.01343	4.0725	0.988445	3.39726	1.0045	3.98452	1.00212	3.8181	1.01401	4.40339	0.993206	4.02564	1.01854	2.1711	1.00859	3.53338	0.832363	4.87018	1.00609	3.47069	1.01697	3.69057	0.951807	4.01048	0.992955	3.6365	1.00465	4.33921	0.985025	3.47413	0.994211	3.81661
	1.02014	4.09442	0.994966	3.41941	1.01119	4.01482	1.00877	3.84288	1.02072	4.43921	0.999771	4.04872	1.02523	2.1862	1.01524	3.55805	0.838526	4.90371	1.01279	3.49723	1.02365	3.71534	0.958321	4.03876	0.999498	3.65835	1.01132	4.36885	0.991536	3.49839	1.00078	3.84186
	1.02684	4.11497	1.00149	3.44128	1.01789	4.04616	1.01541	3.86747	1.02744	4.47482	1.00635	4.07185	1.03193	2.20247	1.02191	3.58305	0.844736	4.9376	1.01946	3.52515	1.03037	3.73964	0.964857	4.06746	1.00609	3.68212	1.01802	4.39998	0.998064	3.52235	1.00739	3.86815
	1.03359	4.13543	1.00804	3.46247	1.02459	4.07579	1.02207	3.89123	1.03418	4.51049	1.01296	4.09473	1.03866	2.21823	1.0286	3.60782	0.850976	4.97362	1.02618	3.55197	1.03711	3.76398	0.971421	4.09652	1.01268	3.70758	1.02473	4.43095	1.00464	3.54607	1.01402	3.89487
	1.04033	4.1568	1.01462	3.48555	1.03132	4.1055	1.02875	3.91595	1.04094	4.544	1.01959	4.11789	1.04541	2.23285	1.03531	3.63158	0.857223	5.00861	1.0329	3.57736	1.04386	3.78729	0.977993	4.12442	1.01928	3.73139	1.03147	4.4632	1.01122	3.57189	1.02066	3.92216
	1.04711	4.1789	1.0212	3.50654	1.03808	4.13568	1.03546	3.94037	1.04771	4.57854	1.02621	4.14071	1.05219	2.24708	1.04204	3.65544	0.863475	5.04364	1.03965	3.60392	1.05063	3.81123	0.984586	4.15293	1.02592	3.75767	1.03821	4.49671	1.01781	3.59654	1.02731	3.95031
	1.0539	4.20277	1.02781	3.52703	1.04485	4.16712	1.04219	3.96564	1.05451	4.61278	1.03285	4.16222	1.05898	2.26223	1.04878	3.67908	0.869747	5.07897	1.04641	3.62683	1.05742	3.8344	0.991192	4.18006	1.03259	3.78528	1.04498	4.5278	1.02441	3.62066	1.034	3.97791
	1.06071	4.22367	1.03442	3.54845	1.05164	4.19661	1.04892	3.98958	1.06131	4.64845	1.03954	4.18362	1.06578	2.27761	1.05554	3.70323	0.876044	5.11369	1.05319	3.65282	1.06422	3.85696	0.997819	4.20783	1.03926	3.81213	1.05178	4.56004	1.03103	3.64479	1.04069	4.00565
	1.06754	4.24568	1.04106	3.57151	1.05844	4.22832	1.05568	4.01517	1.06816	4.68489	1.04623	4.2049	1.07261	2.2925	1.06233	3.72743	0.88238	5.14958	1.06	3.68111	1.07103	3.87988	1.00447	4.23685	1.04594	3.83995	1.05858	4.59513	1.0377	3.66666	1.04741	4.03392
	1.07438	4.26807	1.04773	3.59587	1.06526	4.25845	1.06246	4.04079	1.07502	4.7214	1.05294	4.22688	1.07946	2.30945	1.06914	3.75258	0.888699	5.18551	1.06684	3.70766	1.07788	3.9051	1.01114	4.26609	1.05265	3.8677	1.06542	4.62963	1.04435	3.68947	1.05414	4.06226
	1.08124	4.28734	1.05442	3.61937	1.07211	4.28946	1.06926	4.06539	1.08189	4.75681	1.05966	4.24986	1.08632	2.32747	1.07596	3.77805	0.895057	5.22269	1.07367	3.73491	1.08476	3.93014	1.01783	4.29591	1.05937	3.8925	1.07227	4.66048	1.05104	3.71364	1.06089	4.08888
	1.08811	4.30732	1.06113	3.64296	1.07896	4.32013	1.07607	4.09014	1.08876	4.79329	1.06641	4.27367	1.09321	2.34384	1.08279	3.8036	0.901422	5.25722	1.08054	3.76454	1.09163	3.95362	1.02453	4.32513	1.06613	3.91722	1.07914	4.6937	1.05774	3.73975	1.06767	4.11689
	1.09502	4.33127	1.06784	3.66786	1.08583	4.3516	1.0829	4.11691	1.09567	4.82915	1.07318	4.30024	1.10011	2.35929	1.08965	3.82956	0.907806	5.29115	1.08743	3.79186	1.09852	3.97805	1.03125	4.35369	1.07288	3.94372	1.08603	4.72606	1.06447	3.76534	1.07446	4.14504
	1.10195	4.35276	1.07459	3.69091	1.09275	4.38207	1.08976	4.14191	1.10262	4.86604	1.07998	4.32454	1.10704	2.37621	1.09655	3.8556	0.914208	5.3261	1.09432	3.81996	1.10542	4.00464	1.03798	4.38357	1.07967	3.97161	1.09292	4.75693	1.07121	3.79267	1.08127	4.17374
	1.10888	4.37243	1.08134	3.71511	1.09968	4.41389	1.09663	4.16714	1.10958	4.90382	1.08678	4.35009	1.11397	2.39184	1.10344	3.88192	0.920642	5.36235	1.10125	3.84882	1.11238	4.03071	1.04476	4.41396	1.08646	3.99889	1.09984	4.78947	1.07798	3.81879	1.08809	4.20239
	1.11584	4.39522	1.08815	3.74022	1.1066	4.44315	1.10353	4.19286	1.11654	4.94104	1.0936	4.37702	1.12093	2.4079	1.11036	3.90865	0.927072	5.39837	1.10819	3.87748	1.11935	4.05592	1.05154	4.44392	1.09329	4.02819	1.1068	4.82348	1.08475	3.845	1.09495	4.23222
	1.1228	4.41806	1.09493	3.76391	1.11357	4.47409	1.11043	4.21868	1.12352	4.9775	1.10045	4.40534	1.1279	2.42348	1.11729	3.93544	0.933555	5.43626	1.11514	3.90439	1.12635	4.08254	1.05835	4.4744	1.10014	4.05678	1.11375	4.85622	1.09157	3.87043	1.10182	4.26114
	1.12981	4.44051	1.10175	3.78784	1.12054	4.50544	1.11737	4.2446	1.13053	5.01637	1.10731	4.43138	1.1349	2.43883	1.12425	3.96219	0.940052	5.47394	1.12212	3.93335	1.13332	4.10743	1.06516	4.50491	1.10698	4.08584	1.12072	4.88901	1.09839	3.89656	1.1087	4.29047
	1.13684	4.46471	1.10858	3.81318	1.12754	4.53694	1.12432	4.27161	1.13757	5.05541	1.1142	4.45852	1.14192	2.45307	1.13123	3.989	0.946536	5.51013	1.12914	3.96289	1.14034	4.13203	1.072	4.53502	1.11387	4.11452	1.12771	4.92388	1.10523	3.92338	1.1156	4.32059
	1.14389	4.49008	1.11544	3.83861	1.13457	4.56864	1.1313	4.29911	1.14461	5.09365	1.12111	4.48469	1.14893	2.46955	1.13822	4.01596	0.953064	5.5491	1.13615	3.99168	1.14739	4.15836	1.07887	4.56638	1.12078	4.1443	1.13471	4.95581	1.11208	3.9511	1.12252	4.3504
	1.15093	4.51286	1.12232	3.86448	1.1416	4.60086	1.13828	4.32607	1.15167	5.13192	1.12803	4.51005	1.15597	2.4863	1.14522	4.04276	0.959614	5.5867	1.14317	4.01798	1.15443	4.1847	1.08574	4.59646	1.12768	4.17358	1.14178	4.98805	1.11896	3.97726	1.12947	4.37963
	1.158	4.53631	1.1292	3.89073	1.14864	4.63142	1.14528	4.35282	1.15873	5.17049	1.13498	4.53487	1.16307	2.50326	1.15226	4.06954	0.966167	5.62608	1.15022	4.04618	1.16151	4.21084	1.09263	4.6277	1.13463	4.20516	1.14882	5.02018	1.12589	4.00425	1.13645	4.40986
	1.16511	4.5597	1.13612	3.91633	1.15573	4.6619	1.15232	4.37931	1.16584	5.20637	1.14192	4.56065	1.17016	2.51954	1.15931	4.09552	0.972758	5.66516	1.1573	4.07134	1.16859	4.23588	1.09955	4.65746	1.14159	4.23576	1.1559	5.05383	1.13278	4.03339	1.14342	4.44099
	1.17222	4.58223	1.14305	3.94127	1.16282	4.69253	1.15936	4.40534	1.17295	5.24222	1.14889	4.58679	1.17727	2.5367	1.16637	4.1219	0.979361	5.70505	1.16439	4.09506	1.1757	4.25984	1.10648	4.68665	1.14857	4.26589	1.16299	5.08588	1.1397	4.05939	1.15042	4.47039
	1.17935	4.60391	1.15	3.96576	1.16993	4.72271	1.16643	4.43079	1.18008	5.28094	1.1559	4.61177	1.18438	2.55448	1.17345	4.14906	0.985961	5.74327	1.17148	4.12298	1.18281	4.28315	1.11342	4.71647	1.15556	4.29557	1.17009	5.12171	1.14665	4.0856	1.15744	4.50096
	1.18649	4.6248	1.15695	3.99259	1.17705	4.75419	1.1735	4.45719	1.18724	5.31888	1.16292	4.63695	1.19152	2.57272	1.18056	4.17618	0.992605	5.78227	1.17862	4.15273	1.18996	4.30829	1.12039	4.74777	1.16255	4.32564	1.17725	5.156	1.15364	4.11368	1.16448	4.53177
	1.19366	4.64638	1.16394	4.02045	1.18419	4.78406	1.1806	4.48363	1.19443	5.35606	1.16994	4.66304	1.19872	2.59013	1.1877	4.20307	0.999279	5.82187	1.18575	4.17992	1.19712	4.33451	1.12738	4.77877	1.16958	4.35317	1.18438	5.19141	1.16062	4.13987	1.17153	4.56149
	1.20084	4.66785	1.17095	4.04626	1.19137	4.81483	1.18772	4.50965	1.20161	5.39594	1.17698	4.69054	1.2059	2.60958	1.19483	4.23202	1.00595	5.86214	1.19293	4.21009	1.20432	4.36142	1.1344	4.81122	1.17664	4.38055	1.19156	5.22551	1.16762	4.16591	1.17861	4.59066
	1.20803	4.68965	1.17798	4.0723	1.19854	4.84537	1.19485	4.53577	1.20882	5.43596	1.18404	4.71854	1.2131	2.62721	1.20199	4.26057	1.01264	5.90198	1.20011	4.23977	1.21151	4.38868	1.14142	4.84348	1.1837	4.40983	1.19874	5.26093	1.17464	4.19311	1.18569	4.62129
	1.21526	4.71196	1.18501	4.09855	1.20575	4.87691	1.20201	4.56247	1.21606	5.47653	1.19116	4.74679	1.22033	2.64244	1.20918	4.28859	1.01934	5.94295	1.20731	4.26936	1.21874	4.41591	1.14846	4.87607	1.19079	4.43832	1.20595	5.29566	1.18169	4.21995	1.19281	4.65131
	1.22252	4.73333	1.19205	4.12329	1.21296	4.90725	1.20918	4.58795	1.22331	5.51821	1.19827	4.77593	1.22757	2.65993	1.21638	4.31802	1.02607	5.98212	1.21454	4.29949	1.22598	4.4445	1.15553	4.9087	1.19788	4.46779	1.21319	5.33268	1.18877	4.24699	1.19994	4.68249
	1.22977	4.75301	1.19915	4.14794	1.22021	4.9397	1.21638	4.61355	1.23059	5.56036	1.2054	4.80341	1.23483	2.67922	1.22361	4.34766	1.03283	6.02215	1.22178	4.32869	1.23324	4.47138	1.16262	4.94074	1.20499	4.49833	1.22042	5.37026	1.19584	4.27363	1.20708	4.71407
	1.23705	4.77278	1.20626	4.17507	1.22746	4.97133	1.22359	4.63972	1.23787	5.60015	1.21254	4.83013	1.24211	2.69756	1.23084	4.37595	1.03959	6.06142	1.22905	4.3591	1.24054	4.5006	1.16973	4.97371	1.21216	4.53041	1.22769	5.40514	1.20295	4.30084	1.21427	4.74546
	1.24436	4.79395	1.21339	4.20306	1.23474	5.00346	1.23083	4.66682	1.24518	5.63939	1.2197	4.85872	1.24942	2.71506	1.2381	4.40439	1.04637	6.10294	1.23633	4.38851	1.24783	4.52944	1.17685	5.00696	1.21931	4.55984	1.23497	5.44236	1.21008	4.32972	1.22145	4.77731
	1.25167	4.81259	1.22052	4.22968	1.24204	5.03469	1.23808	4.69232	1.25253	5.67867	1.22691	4.88733	1.25673	2.73477	1.24539	4.43359	1.05318	6.14268	1.24364	4.4172	1.25513	4.558	1.18398	5.03929	1.2265	4.59129	1.24226	5.47959	1.2172	4.35801	1.22866	4.80963
	1.25902	4.83331	1.22767	4.25707	1.24937	5.06546	1.24536	4.71861	1.25988	5.71866	1.2341	4.91662	1.26407	2.75229	1.25268	4.46252	1.06	6.18403	1.25097	4.44606	1.26249	4.58667	1.19115	5.07226	1.2337	4.62315	1.24957	5.5174	1.22438	4.38576	1.23588	4.8421
	1.26638	4.85372	1.23487	4.28593	1.25671	5.09674	1.25265	4.74546	1.26723	5.75961	1.24133	4.94508	1.2714	2.76702	1.25999	4.49057	1.06685	6.2244	1.25829	4.47762	1.26985	4.61681	1.19833	5.10628	1.24093	4.65502	1.25691	5.55583	1.23156	4.4132	1.24313	4.87468
	1.27374	4.87153	1.24205	4.31336	1.26406	5.12837	1.25995	4.77109	1.27461	5.80033	1.24856	4.97447	1.27878	2.78277	1.26732	4.51919	1.07371	6.26866	1.26563	4.50541	1.27722	4.64647	1.20552	5.14018	1.24816	4.68689	1.26429	5.59501	1.23877	4.44151	1.25041	4.9078
	1.28117	4.88976	1.24927	4.33918	1.27145	5.15912	1.26729	4.79602	1.28202	5.84275	1.25583	5.00402	1.28619	2.79766	1.27468	4.54814	1.08059	6.31209	1.27302	4.53457	1.2846	4.67695	1.21274	5.17454	1.25542	4.71754	1.27165	5.63441	1.24599	4.47005	1.25769	4.94066
	1.28858	4.9082	1.25649	4.36458	1.27885	5.19332	1.27464	4.82203	1.28944	5.88532	1.26312	5.03291	1.29359	2.81121	1.28205	4.57648	1.08751	6.35607	1.2804	4.56301	1.29201	4.70623	1.21998	5.20844	1.2627	4.74861	1.27902	5.67366	1.25322	4.49789	1.26498	4.97339
	1.29601	4.92519	1.26374	4.39091	1.28625	5.22691	1.282	4.84767	1.29686	5.92869	1.27041	5.06142	1.30101	2.82404	1.28943	4.60472	1.09442	6.39973	1.28781	4.591	1.29945	4.73447	1.22723	5.24174	1.27	4.78165	1.28644	5.71516	1.26047	4.52563	1.2723	5.00748
	1.30345	4.94067	1.271	4.41475	1.29366	5.25936	1.28937	4.87159	1.30433	5.97136	1.27774	5.08892	1.30844	2.83931	1.29684	4.6332	1.10137	6.44328	1.29523	4.61943	1.30689	4.76323	1.2345	5.27531	1.2773	4.81394	1.29389	5.75536	1.26774	4.55374	1.27964	5.04101
	1.31092	4.95545	1.27828	4.44118	1.30112	5.29163	1.29677	4.89609	1.3118	6.01448	1.28507	5.11821	1.31594	2.85471	1.30427	4.66247	1.10833	6.48371	1.30268	4.64932	1.31436	4.79239	1.24179	5.30847	1.28463	4.8463	1.30136	5.7971	1.27504	4.58155	1.28701	5.07498
	1.31842	4.96583	1.2856	4.46751	1.30859	5.32396	1.3042	4.9191	1.3193	6.05907	1.29241	5.14525	1.32344	2.87102	1.31172	4.69178	1.11531	6.5258	1.31016	4.67947	1.32183	4.82047	1.2491	5.34191	1.29199	4.88029	1.30881	5.8372	1.28233	4.60907	1.29438	5.10885
	1.3259	4.97407	1.29293	4.49334	1.31607	5.35547	1.31163	4.94096	1.32681	6.1029	1.29978	5.17446	1.33094	2.88645	1.31918	4.72127	1.12232	6.57031	1.31765	4.70977	1.32936	4.84903	1.25644	5.37637	1.29937	4.91506	1.3163	5.87708	1.28965	4.63822	1.30177	5.14345
	1.33344	4.97394	1.30026	4.52032	1.32357	5.38887	1.31909	4.96104	1.33435	6.14724	1.30717	5.20258	1.33846	2.90327	1.32666	4.75103	1.12931	6.61476	1.32515	4.74018	1.33688	4.88058	1.26378	5.41184	1.30674	4.94702	1.32383	5.91793	1.29702	4.66651	1.3092	5.17715
	1.34098	4.92402	1.30763	4.54968	1.33109	5.42102	1.32657	4.96491	1.34192	6.19217	1.3146	5.23305	1.34601	2.92008	1.33418	4.78177	1.13634	6.6595	1.33269	4.77172	1.34442	4.91305	1.27115	5.44809	1.31414	4.98351	1.33135	5.95818	1.30439	4.69516	1.31663	5.21228
	1.34475	4.83571	1.31501	4.57751	1.33865	5.45456	1.3328	4.95593	1.34948	6.23893	1.32202	5.26285	1.35359	2.93531	1.3417	4.81236	1.1434	6.70448	1.34022	4.80433	1.352	4.94577	1.27854	5.48486	1.32157	5.01895	1.3389	5.99987	1.31178	4.72241	1.32409	5.24708
	1.34854	4.73084	1.32242	4.60572	1.34621	5.4886	1.33906	4.94172	1.35707	6.28468	1.32944	5.29397	1.36116	2.95071	1.34922	4.84312	1.15047	6.74839	1.34779	4.83605	1.35956	4.97957	1.28594	5.52133	1.32903	5.05518	1.34645	6.04179	1.31918	4.75089	1.33155	5.28262
	1.35234	4.61861	1.32986	4.63451	1.35379	5.52173	1.34533	4.92495	1.3647	6.33202	1.33692	5.32708	1.36876	2.96504	1.35679	4.87471	1.15755	6.78919	1.35538	4.86797	1.36718	5.01392	1.29337	5.55703	1.33649	5.09157	1.35403	6.08395	1.32659	4.77982	1.33904	5.31845
	1.35612	4.50204	1.33728	4.66333	1.3614	5.55592	1.3516	4.9071	1.37234	6.3795	1.34443	5.36111	1.37637	2.97767	1.36438	4.90609	1.16466	6.8332	1.36298	4.90154	1.3748	5.04629	1.30081	5.59368	1.34396	5.12855	1.36163	6.12549	1.33407	4.81122	1.34655	5.35508
	1.35992	4.37848	1.34474	4.69197	1.36901	5.59065	1.35789	4.88703	1.37997	6.42845	1.35195	5.39519	1.38401	2.98855	1.37198	4.9374	1.17178	6.87665	1.3706	4.93362	1.38246	5.07834	1.30828	5.62954	1.35146	5.16409	1.36924	6.17068	1.34152	4.84223	1.35407	5.39233
	1.36374	4.24832	1.35225	4.72275	1.37666	5.62586	1.36421	4.86565	1.38762	6.47642	1.35945	5.42774	1.39165	3.00224	1.37958	4.9688	1.17894	6.92058	1.37823	4.96515	1.39012	5.10956	1.31576	5.6651	1.35901	5.20168	1.3769	6.21486	1.34901	4.87241	1.36164	5.42965
	1.36755	4.11344	1.35974	4.75352	1.38432	5.66108	1.37054	4.84268	1.39532	6.52264	1.367	5.46321	1.39934	3.01626	1.38722	5.0007	1.18611	6.96567	1.38589	4.99667	1.39776	5.14304	1.32325	5.7018	1.36655	5.23946	1.38456	6.25912	1.3565	4.90393	1.3692	5.4675
	1.37136	3.97825	1.36725	4.7858	1.39201	5.69656	1.37687	4.8202	1.40303	6.5699	1.37459	5.49716	1.40704	3.03158	1.39489	5.03288	1.19329	7.01463	1.39358	5.02696	1.40547	5.17422	1.33078	5.7386	1.37411	5.27518	1.39223	6.30578	1.36403	4.93646	1.37679	5.50581
	1.37518	3.84883	1.37478	4.8147	1.3997	5.73091	1.38322	4.79815	1.41074	6.61732	1.38216	5.52927	1.41474	3.05037	1.40255	5.06565	1.2005	7.06398	1.40127	5.05873	1.41319	5.20704	1.33832	5.77658	1.38168	5.31375	1.39993	6.35209	1.37158	4.96798	1.3844	5.54461
	1.379	3.75018	1.38234	4.8445	1.4074	5.76708	1.38958	4.78725	1.41848	6.66422	1.38976	5.56365	1.42248	3.07174	1.41024	5.09987	1.20772	7.11262	1.40895	5.09098	1.42091	5.23959	1.34586	5.8144	1.38929	5.35313	1.40764	6.39697	1.37913	5.00065	1.39202	5.58358
	1.38666	3.6578	1.38991	4.87175	1.41514	5.80191	1.39724	4.77715	1.42623	6.71223	1.39736	5.5981	1.43023	3.09224	1.41794	5.13419	1.21496	7.16339	1.4167	5.12376	1.42865	5.27398	1.35344	5.85371	1.39691	5.39122	1.4154	6.44307	1.38671	5.03529	1.39967	5.62319
	1.39435	3.59021	1.39749	4.903	1.4229	5.83693	1.40491	4.77671	1.43402	6.76345	1.405	5.63158	1.43802	3.11239	1.42568	5.16914	1.22223	7.21255	1.42447	5.15637	1.43642	5.30663	1.36104	5.89185	1.40454	5.42945	1.42315	6.49035	1.39431	5.06822	1.40733	5.66267
	1.40207	3.54	1.4051	4.93271	1.43066	5.87229	1.41261	4.78167	1.44183	6.81174	1.41266	5.66465	1.44581	3.13582	1.43343	5.20407	1.22951	7.26042	1.43223	5.19022	1.44422	5.34163	1.36865	5.93076	1.4122	5.46868	1.4309	6.53541	1.4019	5.10128	1.415	5.70179
	1.40977	3.50526	1.41272	4.963	1.43843	5.90916	1.4203	4.79247	1.44964	6.86263	1.42032	5.70073	1.45361	3.15639	1.44119	5.23992	1.23682	7.3096	1.44002	5.22146	1.45204	5.37571	1.37629	5.96892	1.41986	5.50765	1.43872	6.58118	1.40954	5.13538	1.4227	5.7414
	1.41748	3.47336	1.42037	4.99386	1.44625	5.94605	1.42804	4.80442	1.45748	6.91486	1.42804	5.7334	1.46145	3.17773	1.44899	5.27533	1.24412	7.35916	1.44781	5.2541	1.45986	5.41023	1.38393	6.00783	1.42755	5.54403	1.44653	6.62681	1.41719	5.1677	1.43042	5.77952
	1.42525	3.44531	1.42803	5.02702	1.45409	5.98283	1.43579	4.81839	1.46533	6.96813	1.43574	5.76718	1.4693	3.2006	1.45679	5.31197	1.25145	7.40832	1.45567	5.28617	1.46771	5.44491	1.39161	6.04647	1.43525	5.58452	1.45436	6.67375	1.42488	5.20047	1.43816	5.81958
	1.43302	3.42686	1.43572	5.05769	1.46193	6.02176	1.44356	4.83544	1.47322	7.01913	1.44348	5.8006	1.47718	3.22361	1.46463	5.34778	1.25882	7.4574	1.46351	5.31977	1.47557	5.47912	1.3993	6.08543	1.44298	5.62316	1.4622	6.71949	1.43255	5.23404	1.44591	5.85889
	1.44082	3.41823	1.44344	5.08942	1.46979	6.06098	1.45135	4.85621	1.48112	7.0726	1.45123	5.83611	1.48504	3.24423	1.47246	5.38431	1.26619	7.50758	1.47138	5.35261	1.48346	5.51307	1.40701	6.12442	1.45075	5.66319	1.47007	6.7667	1.44023	5.26769	1.45368	5.89919
	1.4486	3.41825	1.45117	5.12391	1.47766	6.10027	1.45914	4.88081	1.48905	7.12679	1.459	5.87136	1.49294	3.26608	1.48033	5.42141	1.27358	7.55504	1.47926	5.38684	1.49137	5.54769	1.41474	6.16319	1.4585	5.70404	1.47796	6.81186	1.44799	5.30228	1.46148	5.93939
	1.45643	3.42348	1.45891	5.15689	1.4856	6.13851	1.46698	4.90629	1.49696	7.17869	1.46681	5.90873	1.50088	3.28694	1.48822	5.45812	1.28096	7.60412	1.48718	5.42059	1.4993	5.58378	1.42248	6.20283	1.46626	5.74769	1.48585	6.85955	1.45575	5.33826	1.46929	5.98183
	1.46429	3.4338	1.46668	5.18987	1.49351	6.17764	1.47483	4.93377	1.50491	7.23086	1.4746	5.94746	1.50879	3.30648	1.4961	5.49493	1.28841	7.6539	1.4951	5.45277	1.50723	5.62071	1.43025	6.24246	1.4741	5.78986	1.49378	6.90671	1.46351	5.37466	1.47713	6.02374
	1.47215	3.44887	1.47448	5.22204	1.50147	6.21586	1.4827	4.96226	1.51288	7.28281	1.48243	5.9855	1.51676	3.32897	1.50403	5.53243	1.29588	7.70426	1.50304	5.48581	1.51519	5.65792	1.43804	6.28266	1.48193	5.83434	1.50171	6.95525	1.47129	5.40833	1.48498	6.06598
	1.48004	3.46585	1.48225	5.25517	1.50942	6.25583	1.49057	4.99228	1.52088	7.33613	1.4903	6.02313	1.52473	3.35085	1.51197	5.57004	1.30334	7.75491	1.511	5.51913	1.52317	5.69555	1.44584	6.3232	1.48977	5.88036	1.50968	7.00342	1.4791	5.44468	1.49285	6.10949
	1.48795	3.48468	1.49006	5.28717	1.5174	6.29608	1.49847	5.02265	1.52887	7.38759	1.49817	6.06099	1.53274	3.37227	1.51992	5.60695	1.31082	7.80682	1.51897	5.55263	1.53118	5.73157	1.45366	6.36368	1.49762	5.92522	1.51765	7.05268	1.48693	5.47947	1.50074	6.15246
	1.49586	3.50282	1.49792	5.31887	1.52541	6.33587	1.5064	5.05252	1.53688	7.44246	1.50604	6.10034	1.54074	3.39336	1.52789	5.64539	1.31831	7.85967	1.52696	5.58567	1.53919	5.76683	1.46149	6.40406	1.50552	5.97073	1.52566	7.10252	1.49477	5.51456	1.50865	6.19594
	1.50383	3.52445	1.50576	5.35117	1.53342	6.37551	1.51434	5.08371	1.54494	7.49605	1.51394	6.13532	1.54879	3.41655	1.53589	5.68264	1.32587	7.91256	1.53498	5.61929	1.54719	5.8024	1.46934	6.44475	1.51342	6.01669	1.53369	7.15297	1.50262	5.54728	1.51658	6.23898
	1.5118	3.54891	1.51363	5.38487	1.54146	6.41573	1.5223	5.1165	1.55301	7.55216	1.52187	6.1724	1.55685	3.43871	1.54391	5.72109	1.33341	7.9648	1.54303	5.65156	1.55527	5.83664	1.47724	6.48433	1.52133	6.06258	1.54173	7.20398	1.5105	5.58287	1.52452	6.28314
	1.51978	3.57736	1.52152	5.41947	1.54951	6.45576	1.53027	5.15086	1.56109	7.60783	1.5298	6.20971	1.56492	3.46303	1.55194	5.76019	1.34097	8.01664	1.55108	5.68544	1.56335	5.87215	1.48514	6.52474	1.52926	6.10617	1.54979	7.25471	1.51838	5.61568	1.53248	6.32552
	1.52778	3.60724	1.52943	5.45333	1.55756	6.49621	1.53826	5.18559	1.56919	7.66561	1.53777	6.24914	1.57303	3.48618	1.55999	5.80031	1.34856	8.06867	1.55912	5.71894	1.57144	5.90911	1.49304	6.56557	1.53722	6.1508	1.55788	7.30527	1.52629	5.65199	1.54046	6.36936
	1.53579	3.6426	1.53737	5.48907	1.56566	6.53751	1.54628	5.22306	1.57732	7.72166	1.54573	6.28545	1.58113	3.51035	1.56806	5.83916	1.35616	8.12336	1.56722	5.75445	1.57954	5.94775	1.50097	6.60852	1.54519	6.19386	1.56598	7.35549	1.53424	5.68777	1.54847	6.41237
	1.54383	3.67699	1.54532	5.52307	1.57379	6.5803	1.55431	5.26012	1.58547	7.78121	1.55373	6.32642	1.58929	3.53335	1.57616	5.88033	1.36379	8.17666	1.57536	5.79053	1.58767	5.98537	1.50894	6.65085	1.55317	6.23846	1.57406	7.40602	1.5422	5.72603	1.55648	6.45684
	1.5519	3.71085	1.5533	5.55818	1.58191	6.62608	1.56237	5.29837	1.59363	7.83876	1.56175	6.36582	1.59741	3.5552	1.58426	5.91993	1.37142	8.23172	1.5835	5.82741	1.59584	6.02627	1.51692	6.69513	1.56121	6.28246	1.5822	7.4561	1.55016	5.7641	1.56452	6.50089
	1.55995	3.74554	1.56128	5.59241	1.59004	6.67025	1.57042	5.33607	1.6018	7.89886	1.56978	6.40568	1.60557	3.57587	1.59239	5.96014	1.37908	8.28612	1.59163	5.86374	1.60401	6.066	1.52491	6.73862	1.56923	6.32856	1.59036	7.50759	1.55817	5.80368	1.57258	6.54661
	1.56802	3.78455	1.56929	5.62856	1.59822	6.71411	1.57851	5.37574	1.61	7.95618	1.57785	6.44435	1.61378	3.59754	1.60054	5.99935	1.38676	8.34026	1.59981	5.90171	1.61221	6.10479	1.53293	6.78225	1.57727	6.37425	1.59852	7.56071	1.56616	5.84111	1.58065	6.59203
	1.57617	3.81971	1.57733	5.6612	1.60642	6.76122	1.58664	5.41404	1.61822	8.0156	1.58592	6.4856	1.62198	3.61829	1.60871	6.03983	1.39444	8.39278	1.60801	5.93677	1.6204	6.14304	1.54095	6.8242	1.58536	6.42257	1.6067	7.61522	1.57422	5.87988	1.58876	6.63922
	1.5843	3.85762	1.58538	5.69764	1.61463	6.80623	1.59477	5.45383	1.62646	8.0731	1.59402	6.52478	1.63018	3.64015	1.61689	6.07934	1.40214	8.44816	1.61621	5.97297	1.62864	6.18133	1.549	6.86748	1.59344	6.46882	1.6149	7.66942	1.58226	5.91896	1.59686	6.68573
	1.59245	3.89737	1.59344	5.73165	1.62285	6.85049	1.60291	5.49317	1.63472	8.13242	1.60213	6.56546	1.63842	3.66295	1.62509	6.12028	1.40989	8.50224	1.62443	6.00731	1.63688	6.21879	1.55707	6.90945	1.60156	6.51755	1.62314	7.72437	1.59031	5.95891	1.60501	6.73361
	1.60061	3.93718	1.60152	5.76499	1.6311	6.89856	1.61108	5.53358	1.64298	8.19086	1.61029	6.60745	1.64669	3.68658	1.63332	6.16163	1.41765	8.55759	1.63266	6.04211	1.64514	6.25596	1.56515	6.95189	1.60968	6.56532	1.63139	7.77844	1.59843	5.99954	1.61317	6.7811
	1.60882	3.97403	1.60962	5.79613	1.63937	6.94288	1.61927	5.57101	1.65125	8.25087	1.61842	6.64879	1.65497	3.71028	1.64155	6.20331	1.42541	8.6133	1.64093	6.07526	1.65343	6.29461	1.57325	6.99439	1.61782	6.61273	1.63965	7.83541	1.60653	6.03909	1.62134	6.82908
	1.61703	4.01348	1.61775	5.82975	1.64765	6.987	1.62748	5.61007	1.65957	8.31081	1.62657	6.69039	1.66328	3.7356	1.6498	6.2456	1.43318	8.67053	1.6492	6.11009	1.66171	6.33244	1.58136	7.03769	1.62601	6.65934	1.64794	7.89081	1.61465	6.08039	1.62953	6.87685
	1.62526	4.05266	1.62588	5.86196	1.65594	7.03317	1.63569	5.64926	1.66791	8.37099	1.63477	6.73272	1.6716	3.75986	1.6581	6.28786	1.441	8.72583	1.65751	6.14283	1.67002	6.37064	1.58951	7.07977	1.6342	6.70708	1.65624	7.94732	1.62278	6.12134	1.63774	6.92525
	1.6335	4.09139	1.63401	5.89504	1.66425	7.07901	1.64392	5.68848	1.67625	8.43293	1.64297	6.77477	1.67993	3.78267	1.66639	6.33012	1.44885	8.78379	1.66583	6.17887	1.67838	6.40717	1.59769	7.12328	1.64238	6.75431	1.66457	8.00366	1.63095	6.16333	1.64597	6.97377
	1.64176	4.1283	1.64221	5.92902	1.6726	7.12139	1.65219	5.72624	1.68459	8.49705	1.65119	6.81531	1.6883	3.80429	1.67469	6.37222	1.4567	8.84248	1.67416	6.2149	1.68674	6.44669	1.60586	7.16803	1.6506	6.80064	1.67291	8.06242	1.63913	6.20327	1.65421	7.02211
	1.65006	4.16527	1.65041	5.96404	1.68094	7.16783	1.66047	5.76571	1.69298	8.56027	1.65942	6.85794	1.69669	3.8271	1.68303	6.41511	1.46455	8.90056	1.68252	6.25126	1.69508	6.48611	1.61405	7.21265	1.65885	6.84879	1.68128	8.11909	1.64733	6.24663	1.66249	7.0715
	1.65836	4.20258	1.65862	6.00043	1.68934	7.21351	1.66877	5.80551	1.70142	8.62245	1.66769	6.89986	1.70509	3.8477	1.6914	6.45667	1.47245	8.96021	1.69089	6.28659	1.70348	6.52673	1.62227	7.25784	1.66709	6.89661	1.68965	8.17676	1.65554	6.28828	1.67076	7.12055
	1.66669	4.24141	1.66686	6.03565	1.69771	7.26143	1.67708	5.84616	1.70984	8.68648	1.67598	6.94301	1.71349	3.86576	1.69977	6.49842	1.48035	9.02054	1.69931	6.32401	1.71192	6.56582	1.63053	7.30346	1.67538	6.94394	1.69804	8.2351	1.66378	6.3326	1.67907	7.17054
	1.67502	4.28024	1.67511	6.07196	1.70612	7.30984	1.68542	5.88735	1.71827	8.75055	1.68428	6.98506	1.72194	3.88398	1.70816	6.53986	1.48828	9.07972	1.7077	6.35962	1.72036	6.60777	1.63878	7.34904	1.68366	6.99241	1.70647	8.29362	1.67203	6.37621	1.68739	7.22075
	1.68336	4.32	1.68339	6.11057	1.71456	7.35878	1.69377	5.92978	1.72675	8.81407	1.6926	7.02752	1.73038	3.90272	1.71658	6.58144	1.49622	9.1394	1.71614	6.39678	1.7288	6.6467	1.64705	7.3943	1.69199	7.04336	1.7149	8.3512	1.68031	6.42305	1.69573	7.27253
	1.69174	4.35997	1.69169	6.14864	1.72303	7.40719	1.70215	5.97193	1.73523	8.87704	1.70094	7.06914	1.73885	3.92136	1.72501	6.62251	1.50416	9.20087	1.72462	6.432	1.73728	6.68846	1.65536	7.44044	1.70031	7.09292	1.72332	8.41061	1.68862	6.46841	1.70408	7.32398
	1.70016	4.39935	1.70001	6.18456	1.7315	7.45672	1.71056	6.01354	1.74373	8.94153	1.7093	7.11193	1.74731	3.94038	1.73345	6.66462	1.51214	9.25944	1.73309	6.46754	1.74578	6.72812	1.66367	7.48503	1.70868	7.1432	1.73181	8.47036	1.69693	6.51779	1.71247	7.37712
	1.70856	4.43796	1.70833	6.22176	1.73998	7.50402	1.71895	6.05458	1.75223	9.00677	1.71769	7.1541	1.75583	3.95944	1.74192	6.70677	1.52013	9.31977	1.74157	6.50185	1.75428	6.76823	1.67199	7.52995	1.71705	7.19392	1.74031	8.52743	1.70527	6.56506	1.72088	7.42881
	1.71697	4.47715	1.71669	6.25687	1.74852	7.55259	1.72739	6.09554	1.76076	9.07235	1.72609	7.19749	1.76437	3.97966	1.75041	6.74984	1.52816	9.38113	1.75008	6.53744	1.7628	6.80773	1.68034	7.57543	1.72544	7.24473	1.74882	8.58687	1.71363	6.61278	1.7293	7.48146
	1.72545	4.5157	1.72505	6.28938	1.75705	7.60018	1.73585	6.13509	1.76931	9.13657	1.73449	7.24006	1.77292	4.00057	1.75891	6.7924	1.5362	9.44262	1.7586	6.57072	1.77134	6.84844	1.68871	7.62059	1.73386	7.29508	1.75734	8.648	1.72202	6.65875	1.73774	7.53394
	1.73394	4.55475	1.73343	6.32272	1.76558	7.6482	1.74432	6.17522	1.77789	9.20239	1.74292	7.28298	1.78148	4.02092	1.76743	6.83543	1.54424	9.50654	1.76714	6.6059	1.77991	6.88695	1.69709	7.66647	1.74231	7.34732	1.7659	8.70909	1.73038	6.70604	1.74619	7.58748
	1.74242	4.59463	1.74183	6.35757	1.77414	7.69613	1.7528	6.21611	1.7865	9.26885	1.75138	7.3231	1.79006	4.04144	1.77598	6.8778	1.55231	9.57183	1.7757	6.64057	1.78848	6.92661	1.7055	7.71301	1.75076	7.39817	1.77447	8.7691	1.73878	6.75145	1.75467	7.63957
	1.75092	4.63543	1.75024	6.39071	1.78273	7.74518	1.7613	6.25711	1.79509	9.33462	1.75985	7.36448	1.79868	4.06401	1.78454	6.92104	1.5604	9.63728	1.78428	6.67938	1.79711	6.96609	1.71393	7.76092	1.75919	7.44919	1.78306	8.83124	1.74722	6.79867	1.76316	7.69303
	1.75948	4.67501	1.75868	6.42445	1.79132	7.79359	1.76983	6.29768	1.80374	9.40266	1.76833	7.40614	1.8073	4.08626	1.79312	6.96502	1.56854	9.70269	1.79289	6.71618	1.8057	7.00708	1.72238	7.80865	1.76769	7.50014	1.79167	8.89525	1.75566	6.84578	1.77167	7.74706
	1.76801	4.71588	1.76717	6.45569	1.79995	7.84421	1.77838	6.33859	1.81238	9.47065	1.77682	7.44826	1.81594	4.1103	1.80171	7.00974	1.57665	9.7692	1.80151	6.75537	1.81435	7.0499	1.73084	7.85816	1.77619	7.55153	1.80029	8.95872	1.76411	6.89514	1.7802	7.8018
	1.77659	4.75438	1.77564	6.48903	1.80858	7.89522	1.78693	6.37954	1.82108	9.53996	1.78538	7.48863	1.8246	4.13323	1.81035	7.05394	1.58481	9.83518	1.81018	6.79294	1.82302	7.09244	1.73933	7.90685	1.78472	7.60228	1.80894	9.02052	1.77259	6.94346	1.78875	7.85542
	1.78516	4.79456	1.78411	6.52263	1.81724	7.94739	1.7955	6.42153	1.82975	9.60866	1.79392	7.5316	1.83329	4.1559	1.81899	7.09872	1.593	9.90103	1.81882	6.83067	1.83171	7.13437	1.74784	7.95536	1.79324	7.6544	1.81761	9.08211	1.78111	6.99255	1.79732	7.90969
	1.79375	4.83165	1.79263	6.55607	1.82591	8.00016	1.8041	6.46263	1.83845	9.67907	1.80248	7.57459	1.84199	4.17947	1.82764	7.14438	1.60119	9.9675	1.8275	6.86484	1.8404	7.17845	1.75636	8.0036	1.8018	7.70562	1.82629	9.14527	1.78963	7.04339	1.80591	7.96476
	1.80237	4.86901	1.80121	6.59052	1.83462	8.05291	1.81273	6.50415	1.8472	9.74901	1.81104	7.61719	1.85071	4.20487	1.83632	7.19036	1.60938	10.0351	1.83621	6.90147	1.84912	7.22175	1.7649	8.05278	1.8104	7.75777	1.83497	9.20762	1.79818	7.09417	1.81452	8.01986
	1.81103	4.90415	1.80976	6.62745	1.84334	8.1077	1.82138	6.54643	1.85595	9.81711	1.81968	7.65928	1.85944	4.22882	1.84502	7.23507	1.6176	10.1025	1.84495	6.93504	1.85787	7.26391	1.77347	8.10047	1.81899	7.81247	1.84368	9.27107	1.80674	7.14532	1.82313	8.07628
	1.81968	4.94219	1.81832	6.66448	1.85208	8.16338	1.83003	6.59002	1.8647	9.8855	1.8283	7.70342	1.86818	4.25602	1.85372	7.28165	1.62585	10.1689	1.85364	6.97007	1.86664	7.30539	1.78204	8.14812	1.82761	7.86692	1.85243	9.33322	1.81531	7.19707	1.83179	8.13241
	1.82836	4.97998	1.82694	6.69923	1.86084	8.22108	1.83871	6.63343	1.87348	9.95568	1.83695	7.74978	1.87696	4.28263	1.86246	7.32936	1.6341	10.2358	1.86241	7.005	1.87539	7.34712	1.79064	8.19598	1.83624	7.92113	1.8612	9.39789	1.82392	7.24821	1.84045	8.18908
	1.83707	5.01977	1.83555	6.73366	1.86964	8.27888	1.84742	6.67743	1.88229	10.0261	1.84561	7.79559	1.88576	4.31071	1.87122	7.37745	1.64239	10.3035	1.87119	7.04192	1.88417	7.38966	1.79925	8.24504	1.84492	7.97608	1.86995	9.46376	1.83254	7.30067	1.84914	8.24684
	1.84578	5.05867	1.84418	6.76783	1.87841	8.3356	1.85612	6.7207	1.8911	10.0947	1.85429	7.84082	1.89455	4.33992	1.87998	7.42513	1.65067	10.3705	1.87997	7.07682	1.89299	7.43139	1.80788	8.29289	1.8536	8.03238	1.87873	9.52885	1.84117	7.35345	1.85783	8.30489
	1.85454	5.10058	1.8528	6.80161	1.8872	8.39169	1.86485	6.76463	1.89994	10.1637	1.86299	7.88527	1.90336	4.37178	1.88876	7.47359	1.65901	10.4395	1.88877	7.11366	1.90181	7.47385	1.81653	8.34235	1.8623	8.08678	1.88757	9.59165	1.84982	7.40636	1.86656	8.3616
	1.86327	5.14143	1.86148	6.83338	1.89605	8.44797	1.8736	6.80759	1.90878	10.2339	1.87171	7.92775	1.91224	4.40193	1.89758	7.5212	1.66734	10.5099	1.8976	7.14935	1.91067	7.51671	1.8252	8.39199	1.871	8.14224	1.89642	9.65742	1.85849	7.45826	1.8753	8.41931
	1.87206	5.18347	1.87016	6.86746	1.90489	8.5033	1.88237	6.85141	1.91767	10.3045	1.88044	7.96921	1.92113	4.43468	1.90641	7.56948	1.6757	10.5811	1.90646	7.18707	1.91952	7.56038	1.83389	8.44284	1.87973	8.19728	1.90525	9.72226	1.86719	7.51283	1.88406	8.47745
	1.88088	5.22224	1.87886	6.90283	1.91375	8.56032	1.89116	6.89513	1.92656	10.3748	1.88917	8.01171	1.93	4.46765	1.91524	7.61805	1.68408	10.6509	1.91532	7.2241	1.92842	7.60546	1.84261	8.49347	1.88848	8.25467	1.91413	9.78908	1.87589	7.56698	1.89283	8.53691
	1.88968	5.26217	1.88761	6.93785	1.92262	8.61725	1.89997	6.93909	1.93549	10.4462	1.89795	8.05392	1.93891	4.50336	1.92411	7.66784	1.69248	10.7224	1.92421	7.2631	1.93732	7.6513	1.85133	8.54559	1.89725	8.31144	1.92303	9.85379	1.8846	7.62176	1.90163	8.59567
	1.8985	5.29871	1.89633	6.97523	1.93154	8.67469	1.90879	6.98288	1.94442	10.5203	1.90676	8.0964	1.94785	4.53426	1.93301	7.71699	1.70089	10.7927	1.93311	7.30041	1.94627	7.69662	1.86009	8.59657	1.90601	8.36982	1.93193	9.91893	1.89338	7.67563	1.91044	8.65479
	1.90736	5.33662	1.9051	7.01437	1.94046	8.73351	1.91764	7.02817	1.95339	10.5937	1.91556	8.14383	1.95679	4.56757	1.94191	7.76836	1.70935	10.8634	1.94205	7.33864	1.95519	7.74348	1.86886	8.64851	1.91483	8.42692	1.94085	9.98439	1.90214	7.73289	1.91927	8.71474
	1.91623	5.37134	1.91388	7.0521	1.94941	8.79305	1.92651	7.07216	1.96237	10.6661	1.92436	8.19094	1.96573	4.60185	1.95082	7.81963	1.7178	10.9333	1.951	7.37577	1.96416	7.79107	1.87765	8.70006	1.92367	8.48478	1.94979	10.0522	1.91093	7.79201	1.92813	8.77632
	1.92511	5.40801	1.92271	7.08908	1.95837	8.85385	1.9354	7.11698	1.97137	10.7394	1.93323	8.23675	1.9747	4.63737	1.95977	7.87116	1.72624	11.0047	1.95998	7.41329	1.97316	7.83814	1.88646	8.75206	1.93252	8.5448	1.95875	10.1172	1.91971	7.8498	1.93699	8.83726
	1.934	5.44219	1.9315	7.12726	1.96736	8.91536	1.94429	7.1616	1.98034	10.8108	1.94213	8.28235	1.9837	4.67151	1.96872	7.92155	1.73474	11.074	1.96894	7.44918	1.98217	7.88376	1.89529	8.80233	1.94137	8.60585	1.96773	10.1841	1.92857	7.90909	1.94589	8.8997
	1.94294	5.47837	1.94036	7.16518	1.97637	8.97619	1.95322	7.20658	1.98939	10.8815	1.951	8.33054	1.99273	4.71021	1.97771	7.9741	1.74326	11.1455	1.97794	7.48438	1.99115	7.92972	1.90412	8.8532	1.95026	8.66596	1.97676	10.2523	1.93741	7.96884	1.95481	8.96238
	1.95188	5.51407	1.94925	7.2012	1.9854	9.04023	1.96218	7.25183	1.99843	10.9521	1.95989	8.37718	2.00177	4.7499	1.9867	8.02641	1.75177	11.2163	1.98698	7.52037	2.0002	7.97401	1.91298	8.90357	1.95917	8.72705	1.98575	10.3239	1.94629	8.03014	1.96373	9.02702
	1.96084	5.55059	1.95811	7.23616	1.99443	9.10303	1.97113	7.2966	2.00748	11.0242	1.96885	8.4234	2.01082	4.79023	1.99572	8.07929	1.7603	11.2869	1.996	7.55846	2.00927	8.01911	1.92186	8.95483	1.9681	8.7893	1.99479	10.394	1.95515	8.09037	1.97268	9.09124
	1.96983	5.58636	1.967	7.2721	2.00348	9.16498	1.9801	7.34115	2.01656	11.0946	1.97778	8.46963	2.0199	4.83049	2.00474	8.13158	1.76887	11.3578	2.00502	7.59666	2.01833	8.06317	1.93074	9.00587	1.97703	8.85266	2.00385	10.4635	1.96407	8.151	1.98165	9.15573
	1.97884	5.62476	1.97591	7.30798	2.01256	9.22718	1.98911	7.38664	2.02567	11.167	1.98674	8.51628	2.029	4.87092	2.0138	8.18474	1.77746	11.4316	2.01413	7.63375	2.02741	8.11068	1.93967	9.05867	1.98599	8.91459	2.01296	10.5344	1.97298	8.21175	1.99064	9.22023
	1.98787	5.66206	1.98485	7.34149	2.02167	9.29111	1.99813	7.43155	2.0348	11.241	1.99571	8.56449	2.03813	4.91145	2.02288	8.23899	1.78606	11.5034	2.02323	7.67323	2.03653	8.15841	1.94861	9.11167	1.99497	8.97591	2.02202	10.6057	1.98192	8.27259	1.99964	9.28473
	1.99694	5.69891	1.99379	7.37553	2.03075	9.35331	2.00716	7.47592	2.04394	11.3156	2.00471	8.61237	2.04723	4.95048	2.03196	8.29283	1.79469	11.5763	2.03234	7.71444	2.04567	8.20919	1.95757	9.16663	2.00398	9.03819	2.03116	10.6755	1.99087	8.33371	2.00867	9.34914
	2.00597	5.73558	2.00275	7.41015	2.03988	9.41524	2.0162	7.52032	2.05312	11.3898	2.01372	8.66169	2.05641	4.98862	2.04108	8.34671	1.80333	11.6512	2.04145	7.75353	2.05482	8.26184	1.96653	9.22221	2.01299	9.10213	2.04032	10.744	1.99983	8.39606	2.01771	9.41407
	2.01504	5.77211	2.01176	7.44664	2.04905	9.47717	2.02528	7.5653	2.06229	11.465	2.02278	8.71019	2.0656	5.02465	2.05022	8.39995	1.81199	11.726	2.05063	7.79149	2.06399	8.31455	1.97554	9.27736	2.022	9.1651	2.04946	10.8143	2.00884	8.4562	2.02677	9.47853
	2.02415	5.80837	2.02076	7.48191	2.05823	9.54277	2.03438	7.61102	2.0715	11.54	2.03182	8.76205	2.07477	5.05918	2.05936	8.45375	1.82068	11.8006	2.0598	7.83028	2.07318	8.36854	1.98455	9.33313	2.03106	9.22739	2.05862	10.8849	2.01786	8.51802	2.03585	9.54343
	2.03326	5.84457	2.0298	7.51753	2.0674	9.60834	2.04349	7.65681	2.08073	11.6157	2.0409	8.81316	2.08397	5.09304	2.06853	8.5073	1.8294	11.8783	2.069	7.86982	2.0824	8.42264	1.9936	9.39027	2.04016	9.2901	2.06781	10.9555	2.02687	8.58278	2.04495	9.60945
	2.04238	5.88051	2.03884	7.55173	2.07662	9.67246	2.05261	7.70157	2.08995	11.6911	2.04999	8.86489	2.0932	5.12729	2.07771	8.56108	1.8381	11.9535	2.0782	7.90693	2.09163	8.47893	2.00264	9.44644	2.04923	9.35545	2.07702	11.0257	2.03591	8.64815	2.05405	9.67644
	2.05153	5.91541	2.04792	7.58652	2.08585	9.73905	2.06177	7.747	2.0992	11.7646	2.05913	8.91598	2.10244	5.16227	2.08692	8.61429	1.84683	12.027	2.08744	7.9416	2.10088	8.5329	2.01172	9.50051	2.05831	9.42224	2.08625	11.0977	2.04501	8.71145	2.06319	9.74381
	2.06071	5.95118	2.05701	7.61834	2.09511	9.80635	2.07094	7.79196	2.10848	11.8361	2.06824	8.97033	2.11171	5.19838	2.09614	8.66827	1.85559	12.1002	2.09668	7.97595	2.11013	8.58728	2.0208	9.55449	2.06746	9.48667	2.09548	11.1688	2.05411	8.77751	2.07235	9.81099
	2.0699	5.98654	2.06614	7.64921	2.10437	9.87151	2.08013	7.83575	2.11779	11.9094	2.0774	9.02365	2.12097	5.23711	2.10539	8.72338	1.86436	12.174	2.10596	8.01125	2.11942	8.63842	2.02992	9.6079	2.07664	9.55291	2.10476	11.2423	2.0632	8.84476	2.08153	9.88001
	2.07912	6.0202	2.07523	7.6808	2.11366	9.93722	2.08933	7.87941	2.12705	11.9808	2.0866	9.0765	2.13029	5.27645	2.11465	8.7779	1.87312	12.2469	2.11523	8.04582	2.12873	8.6928	2.03903	9.66185	2.08578	9.61927	2.11404	11.3173	2.07234	8.91165	2.09072	9.94941
	2.08834	6.05162	2.08437	7.7129	2.12296	10.0041	2.09856	7.92287	2.13641	12.0492	2.09578	9.12797	2.13961	5.3169	2.12393	8.83135	1.88195	12.321	2.12451	8.08038	2.13802	8.7465	2.04816	9.71595	2.09497	9.68768	2.12337	11.3904	2.08149	8.97571	2.09995	10.0179
	2.0976	6.07989	2.09354	7.74564	2.13229	10.0694	2.10781	7.96498	2.14576	12.1182	2.10498	9.17853	2.14896	5.35631	2.13323	8.88434	1.89079	12.3956	2.13385	8.11592	2.14737	8.79906	2.05734	9.7702	2.1042	9.75278	2.13268	11.4654	2.09066	9.04122	2.10918	10.0865
	2.10688	6.10799	2.10271	7.77767	2.14162	10.1356	2.11707	8.0071	2.15514	12.1895	2.11421	9.22942	2.15832	5.3959	2.14256	8.93828	1.89964	12.474	2.1432	8.15391	2.15675	8.85394	2.06653	9.82727	2.11341	9.81963	2.14202	11.5395	2.09982	9.10684	2.11842	10.1553
	2.11617	6.13365	2.1119	7.81414	2.15096	10.2033	2.12634	8.05036	2.16449	12.256	2.12345	9.28086	2.16771	5.4349	2.15188	8.99058	1.9085	12.5523	2.15252	8.19241	2.16613	8.91187	2.07572	9.88554	2.12265	9.88638	2.15141	11.6122	2.10903	9.17237	2.1277	10.2236
	2.12546	6.15783	2.12111	7.8495	2.16034	10.2676	2.13564	8.09162	2.17394	12.3214	2.13271	9.33396	2.17713	5.47588	2.16126	9.04373	1.91739	12.6295	2.16189	8.23144	2.17551	8.96855	2.08493	9.94316	2.1319	9.95724	2.16079	11.6841	2.11824	9.23938	2.13698	10.2936
	2.13478	6.18204	2.13036	7.88586	2.16977	10.3345	2.14497	8.13412	2.18335	12.3837	2.14197	9.38716	2.18654	5.5178	2.17062	9.09621	1.92631	12.7069	2.17133	8.26917	2.18494	9.02481	2.09419	10.0003	2.14118	10.0241	2.17015	11.7555	2.12749	9.30427	2.14627	10.3613
	2.14414	6.20904	2.13961	7.92289	2.17915	10.4027	2.1543	8.17821	2.19282	12.4425	2.15129	9.44234	2.19594	5.56049	2.18002	9.14844	1.93524	12.7826	2.18074	8.30804	2.19438	9.08196	2.10345	10.0575	2.15047	10.092	2.17959	11.8263	2.13675	9.37267	2.1556	10.4303
	2.15348	6.23698	2.14889	7.96191	2.18857	10.4717	2.16365	8.22352	2.20228	12.4988	2.1606	9.49847	2.20542	5.60488	2.18943	9.2007	1.94417	12.8592	2.19017	8.34763	2.20385	9.13817	2.11273	10.115	2.15981	10.1591	2.18903	11.8998	2.14602	9.44271	2.16495	10.5005
	2.16284	6.26588	2.15818	7.99688	2.19805	10.5384	2.17302	8.26705	2.21177	12.5537	2.16996	9.55561	2.21488	5.64967	2.19887	9.25299	1.95314	12.935	2.19966	8.3854	2.21331	9.19401	2.12203	10.1715	2.16912	10.2314	2.19848	11.9725	2.15532	9.51302	2.17431	10.5723
	2.17227	6.2962	2.16751	8.03291	2.20755	10.6074	2.18244	8.31218	2.22127	12.6053	2.17932	9.61102	2.22436	5.69403	2.20831	9.30346	1.96213	13.0101	2.20912	8.42152	2.22281	9.24944	2.13135	10.227	2.17849	10.3006	2.20793	12.0457	2.16464	9.58059	2.18369	10.6423
	2.18168	6.32701	2.17684	8.07159	2.21702	10.6754	2.19185	8.35799	2.23079	12.6582	2.1887	9.66829	2.23386	5.73758	2.21779	9.35468	1.97113	13.0872	2.21861	8.45816	2.23232	9.30332	2.14069	10.2829	2.18787	10.3719	2.21744	12.1213	2.17398	9.65267	2.1931	10.7153
	2.19111	6.35797	2.1862	8.10791	2.22656	10.7442	2.20129	8.40336	2.24031	12.7086	2.1981	9.7258	2.24341	5.78129	2.22727	9.40523	1.98015	13.1676	2.22809	8.49611	2.24186	9.35939	2.15004	10.341	2.19728	10.4441	2.22695	12.1976	2.18333	9.72241	2.20252	10.788
	2.20057	6.38787	2.19555	8.14351	2.23608	10.81	2.21073	8.44712	2.24986	12.7491	2.20755	9.78205	2.25296	5.82749	2.23679	9.45287	1.98918	13.2479	2.23763	8.53168	2.2514	9.41565	2.1594	10.3984	2.20666	10.5183	2.23648	12.2755	2.19273	9.79282	2.21196	10.8622
	2.21005	6.41811	2.20495	8.18103	2.24563	10.8771	2.22021	8.49209	2.25945	12.7735	2.21693	9.83595	2.26253	5.8748	2.2463	9.49473	1.99823	13.3286	2.24717	8.56905	2.26095	9.47221	2.16878	10.4566	2.21612	10.5903	2.24602	12.3533	2.20213	9.8605	2.22142	10.9347
	2.21956	6.44956	2.21437	8.22016	2.25518	10.9463	2.2297	8.53867	2.26905	12.7455	2.22641	9.88971	2.27211	5.92233	2.25586	9.51919	2.00732	13.4086	2.25675	8.60706	2.27055	9.52982	2.17821	10.5151	2.22558	10.6623	2.25561	12.431	2.21152	9.92994	2.2309	11.0077
	2.22906	6.48398	2.22376	8.25784	2.26476	11.0143	2.2392	8.58537	2.27863	12.6367	2.23588	9.94338	2.28172	5.97131	2.26541	9.51713	2.01641	13.4914	2.26632	8.64646	2.28016	9.58942	2.18763	10.5758	2.23504	10.7342	2.2652	12.5097	2.22095	9.99934	2.2404	11.0811
	2.23861	6.51907	2.2332	8.29612	2.27435	11.0807	2.24872	8.63197	2.28343	12.4985	2.24537	9.99878	2.29136	6.02506	2.27339	9.50744	2.02549	13.5744	2.27595	8.68738	2.28974	9.65136	2.19706	10.6377	2.24452	10.8064	2.27483	12.5868	2.2304	10.0687	2.24992	11.154
	2.24816	6.5556	2.24268	8.3328	2.284	11.1476	2.25828	8.67868	2.28829	12.2786	2.25486	10.0519	2.301	6.07775	2.28138	9.46941	2.03464	13.6554	2.28557	8.72851	2.29939	9.71493	2.20653	10.6996	2.25403	10.8796	2.28443	12.6623	2.23985	10.1368	2.25944	11.2262
	2.25773	6.59677	2.25217	8.37151	2.29362	11.2175	2.26784	8.7286	2.29313	11.9826	2.2644	10.107	2.31065	6.13087	2.28939	9.40683	2.04381	13.7376	2.29523	8.77014	2.30909	9.77762	2.21605	10.7618	2.26355	10.9516	2.29408	12.7365	2.24933	10.2067	2.26899	11.2983
	2.26731	6.64111	2.26166	8.40975	2.30329	11.2871	2.27742	8.77933	2.29797	11.6336	2.27396	10.1632	2.32034	6.18514	2.29742	9.32732	2.05298	13.8221	2.30486	8.813	2.31876	9.84188	2.22553	10.8257	2.27309	11.0245	2.30376	12.8134	2.25885	10.2777	2.27857	11.3719
	2.2769	6.68709	2.27119	8.44759	2.31297	11.3553	2.28702	8.83	2.3028	11.2628	2.28352	10.2196	2.33005	6.24067	2.30545	9.24104	2.06216	13.9052	2.31457	8.85588	2.32846	9.90892	2.23506	10.89	2.28266	11.0982	2.31341	12.8932	2.26836	10.3495	2.28814	11.447
	2.28654	6.73144	2.28073	8.48602	2.3227	11.4269	2.29666	8.88146	2.30762	10.8794	2.2931	10.2739	2.33973	6.29372	2.31348	9.14899	2.0714	13.9875	2.32429	8.89682	2.33821	9.97197	2.24463	10.9521	2.29223	11.1749	2.32311	12.973	2.27792	10.4214	2.29776	11.5231
	2.2962	6.7764	2.29031	8.52752	2.33238	11.4988	2.3063	8.93424	2.31246	10.4828	2.30272	10.3261	2.34948	6.34637	2.32156	9.05175	2.08061	14.0688	2.33398	8.93704	2.34793	10.0347	2.25418	11.0135	2.30183	11.2511	2.33285	13.0515	2.28748	10.4961	2.30739	11.5996
	2.30582	6.81882	2.29987	8.56801	2.34216	11.5695	2.31595	8.98543	2.31732	10.0893	2.31236	10.3764	2.35925	6.39963	2.32964	8.95513	2.08986	14.1504	2.34372	8.97849	2.35768	10.0993	2.26375	11.0761	2.31146	11.3289	2.3426	13.1353	2.29706	10.5705	2.31704	11.6782
	2.31551	6.85909	2.30948	8.60748	2.35192	11.639	2.32563	9.03519	2.3222	9.7048	2.32201	10.4287	2.36902	6.45404	2.33774	8.8625	2.0991	14.2328	2.35348	9.01868	2.36744	10.1632	2.27334	11.1382	2.32111	11.4067	2.35234	13.2179	2.30668	10.6456	2.32671	11.7567
	2.32524	6.89641	2.31909	8.64569	2.36168	11.7096	2.33534	9.08392	2.32704	9.35224	2.33166	10.4771	2.37879	6.50886	2.34583	8.77938	2.10839	14.3154	2.36326	9.06093	2.37723	10.2268	2.28296	11.2011	2.33078	11.4853	2.36213	13.2971	2.31631	10.7199	2.33641	11.8341
	2.33497	6.93672	2.32874	8.68591	2.37147	11.7798	2.34506	9.13414	2.33189	9.06097	2.34134	10.5197	2.38864	6.56326	2.35396	8.71463	2.11769	14.3969	2.37304	9.101	2.38706	10.2903	2.29259	11.2627	2.34048	11.5597	2.37193	13.3785	2.3259	10.7931	2.3461	11.9104
	2.34469	6.97928	2.33838	8.72429	2.38129	11.8496	2.35479	9.18439	2.33677	8.84618	2.35105	10.5652	2.39847	6.61839	2.3621	8.67659	2.12702	14.481	2.38285	9.14377	2.39688	10.3566	2.30225	11.3271	2.35013	11.636	2.38176	13.462	2.33558	10.8648	2.35582	11.9876
	2.35447	7.01983	2.34803	8.76149	2.39112	11.92	2.36454	9.23379	2.34164	8.70636	2.36074	10.6131	2.40833	6.67379	2.37024	8.66442	2.13634	14.5665	2.39268	9.18686	2.40673	10.4236	2.31192	11.3923	2.35987	11.71	2.39158	13.545	2.34526	10.9379	2.36557	12.0643
	2.36425	7.06057	2.35774	8.79935	2.40095	11.9912	2.37431	9.28371	2.34649	8.61449	2.37046	10.6543	2.41819	6.7283	2.37838	8.66571	2.14573	14.6545	2.40255	9.23072	2.4166	10.4894	2.32162	11.4582	2.3696	11.7847	2.40145	13.6273	2.35495	11.0116	2.37533	12.1412
	2.37404	7.10303	2.36745	8.84109	2.41083	12.0651	2.38411	9.33641	2.35625	8.4868	2.38025	10.693	2.42809	6.78074	2.3882	8.65353	2.15509	14.7399	2.41241	9.27265	2.42652	10.5537	2.33134	11.5221	2.37934	11.8586	2.41132	13.7086	2.36463	11.0847	2.3851	12.2173
	2.38384	7.14551	2.37714	8.88495	2.42071	12.1388	2.3939	9.38976	2.36603	8.44696	2.39003	10.7369	2.438	6.83378	2.39802	8.67253	2.16452	14.8289	2.42231	9.31801	2.43641	10.6211	2.34108	11.5893	2.38909	11.9359	2.42121	13.7906	2.37438	11.1607	2.39489	12.2957
	2.39367	7.18679	2.3869	8.92993	2.43064	12.2138	2.40373	9.4435	2.37586	8.43075	2.3998	10.7793	2.44793	6.88774	2.40786	8.69927	2.1739	14.9183	2.43224	9.36455	2.44634	10.6883	2.35082	11.6571	2.39889	12.0121	2.43111	13.8741	2.38414	11.2384	2.40471	12.3749
	2.40352	7.22846	2.3967	8.97689	2.44056	12.2883	2.41359	9.4979	2.38566	8.43498	2.40963	10.8137	2.45785	6.94184	2.41771	8.73017	2.18336	15.0081	2.44217	9.4103	2.45632	10.7529	2.36061	11.7238	2.40872	12.0906	2.44103	13.9541	2.39391	11.3169	2.41455	12.4539
	2.4134	7.27078	2.40647	9.02539	2.45051	12.3626	2.42346	9.55293	2.39551	8.46165	2.41947	10.8482	2.46782	6.99441	2.4276	8.7681	2.19283	15.0962	2.45207	9.45582	2.46626	10.8194	2.37039	11.7904	2.41854	12.1721	2.451	14.0365	2.40369	11.3936	2.42441	12.5341
	2.42328	7.31416	2.41627	9.07435	2.4605	12.4376	2.43335	9.60872	2.40536	8.5095	2.42935	10.882	2.47783	7.04932	2.43751	8.81362	2.20228	15.1855	2.46206	9.50247	2.47624	10.8839	2.38019	11.8573	2.42839	12.2513	2.46095	14.1224	2.41351	11.4716	2.43428	12.6151
	2.43319	7.35975	2.42612	9.12005	2.4705	12.5121	2.44327	9.66398	2.41527	8.55499	2.43919	10.9105	2.48779	7.10794	2.44742	8.85781	2.21177	15.2751	2.47204	9.54911	2.48625	10.9491	2.39002	11.9244	2.43826	12.33	2.4709	14.2088	2.42334	11.5497	2.44417	12.6962
	2.44314	7.40372	2.43596	9.16483	2.48045	12.5858	2.45318	9.7181	2.42514	8.59776	2.44909	10.9341	2.49781	7.16561	2.45735	8.89916	2.2213	15.3645	2.48202	9.59378	2.49626	11.0123	2.39986	11.9902	2.44816	12.4103	2.48094	14.2926	2.43321	11.6274	2.4541	12.7768
	2.45307	7.4497	2.44579	9.21079	2.4905	12.6602	2.46312	9.77356	2.43509	8.52943	2.45901	10.9448	2.50789	7.22188	2.46733	8.89871	2.23081	15.454	2.49204	9.63762	2.5063	11.0758	2.40972	12.0558	2.45807	12.4896	2.49098	14.3779	2.44304	11.704	2.46403	12.8572
	2.46305	7.49837	2.45567	9.25679	2.50053	12.7361	2.47308	9.8304			2.46893	10.9127	2.51795	7.27978	1.66229	6.06414	2.24036	15.543	2.50209	9.68287	2.51634	11.141	2.4196	12.1223	2.46797	12.5684	2.50101	14.4639	2.45294	11.7796	2.47397	12.9373
	2.47307	7.54597	2.46555	9.30275	2.51057	12.8119	2.48306	9.88687			2.47886	10.8133	2.52801	7.33986	1.66896	6.05105	2.24991	15.6341	2.51216	9.73025	2.52643	11.2093	2.4295	12.1912	2.47792	12.6477	2.51109	14.5493	2.46285	11.858	2.48395	13.0183
	2.48306	7.59172	2.4755	9.34778	2.52065	12.8874	2.49307	9.9423			2.48383	10.7273	2.53813	7.39506	1.67399	6.04079	2.25951	15.7275	2.52224	9.77731	2.53653	11.2769	2.43943	12.2606	2.48789	12.7285	2.52116	14.6303	2.47273	11.9365	2.49393	13.0985
	2.49306	7.63847	2.48541	9.39776	2.53076	12.9673	2.50308	10.0012			2.48882	10.615	2.54825	7.44935	1.67902	6.02146	2.26911	15.8205	2.53233	9.8236	2.54665	11.3449	2.44936	12.3297	2.49784	12.8097	2.53127	14.7139	2.48269	12.0134	2.50393	13.179
	2.50311	7.68633	2.49538	9.44889	2.54087	13.0486	2.51312	10.0613			2.49381	10.4791	2.55837	7.50483	1.68406	5.99463	2.27874	15.9136	2.54247	9.8706	2.55679	11.4155	2.45933	12.3999	2.50784	12.8914	2.54135	14.7998	2.49266	12.0906	2.51395	13.2606
	2.51317	7.73407	2.50535	9.49854	2.55101	13.1287	2.52317	10.1204			2.49883	10.3272	2.56852	7.5605	1.68912	5.96258	2.28839	16.0084	2.5526	9.91787	2.56695	11.4847	2.46932	12.4703	2.51788	12.973	2.5515	14.885	2.50263	12.1712	2.524	13.3431
	2.52325	7.78232	2.51538	9.5493	2.56117	13.2076	2.53326	10.1797			2.50383	10.1603	2.57868	7.61276	1.69417	5.92434	2.29805	16.1036	2.56274	9.96188	2.57716	11.5511	2.47932	12.5389	2.52792	13.0576	2.56165	14.9692	2.51261	12.2518	2.53406	13.4262
	2.53334	7.8353	2.52535	9.60188	2.57136	13.2883	2.54335	10.2418			2.50882	9.98327	2.58888	7.66734	1.69923	5.88354	2.30778	16.1965	2.57292	10.0041	2.58729	11.618	2.48933	12.6062	2.53794	13.1438	2.57184	15.0568	2.52266	12.3301	2.54414	13.5102
	2.54346	7.8889	2.5354	9.6531	2.58156	13.3676	2.55347	10.3032			2.5138	9.80921	2.59908	7.72624	1.70429	5.84515	2.31744	16.2905	2.58312	10.0476	2.59754	11.6844	2.49936	12.6742	2.54805	13.2296	2.58201	15.1456	2.53269	12.4093	2.55425	13.5948
	2.5536	7.94462	2.54549	9.7005	2.59175	13.4456	2.56361	10.3636			2.51879	9.63657	2.6093	7.7861	1.70937	5.80755	2.32715	16.3847	2.59331	10.093	2.60776	11.7521	2.50941	12.7433	2.55814	13.316	2.59223	15.233	2.54275	12.4923	2.56437	13.6804
	2.56376	7.99957	2.55552	9.74946	2.60198	13.5243	2.57375	10.4244			2.52382	9.46695	2.61957	7.84695	1.71446	5.7713	2.3369	16.4781	2.60352	10.1364	2.61798	11.8187	2.51947	12.8111	2.56826	13.4046	2.60249	15.3186	2.55281	12.5739	2.57452	13.7657
	2.57394	8.05683	2.56561	9.79608	2.61224	13.6042	2.58393	10.4857			2.52887	9.30559	2.62985	7.90986	1.71958	5.73848	2.34665	16.5726	2.6138	10.1819	2.62825	11.887	2.52957	12.8805	2.57838	13.492	2.61272	15.4063	2.56292	12.6536	2.58467	13.8506
	2.58415	8.11381	2.57573	9.84316	2.62248	13.6828	2.59412	10.5466			2.53392	9.15362	2.64011	7.97474	1.72468	5.70945	2.3564	16.667	2.62407	10.2308	2.63855	11.9553	2.53967	12.9511	2.58855	13.5762	2.62299	15.4937	2.57304	12.7361	2.59486	13.9353
	2.59438	8.1711	2.58585	9.89072	2.63276	13.7607	2.60433	10.6075			2.53896	9.01437	2.65044	8.03818	1.7298	5.68418	2.36621	16.7628	2.63432	10.2813	2.64886	12.0273	2.5498	13.0238	2.59872	13.6605	2.63331	15.5791	2.58315	12.8202	2.60506	14.0199
	2.60456	8.22612	2.59598	9.93975	2.64308	13.8381	2.61454	10.668			2.54397	8.88744	2.6608	8.10006	1.73492	5.6625	2.37603	16.8602	2.64467	10.3315	2.65919	12.0975	2.55996	13.0964	2.60891	13.7472	2.6436	15.663	2.59329	12.9025	2.61526	14.1042
	2.61484	8.28344	2.60614	9.99187	2.6534	13.9195	2.62479	10.7316			2.54901	8.76949	2.67112	8.16115	1.74004	5.64355	2.38586	16.9601	2.65497	10.3838	2.66952	12.1669	2.57012	13.1703	2.61908	13.8336	2.65392	15.7481	2.60346	12.982	2.62549	14.1879
	2.6251	8.34096	2.61632	10.0455	2.66371	14	2.63504	10.7955			2.55406	8.66282	2.68147	8.22378	1.74518	5.62887	2.39571	17.0592	2.66534	10.4374	2.67991	12.2386	2.58032	13.245	2.62933	13.9188	2.66427	15.8312	2.61367	13.0673	2.63576	14.2724
	2.63538	8.39784	2.62654	10.1003	2.67412	14.0802	2.64534	10.8594			2.55914	8.56685	2.69186	8.2849	1.75033	5.61725	2.4056	17.1586	2.67568	10.4883	2.69028	12.3107	2.59052	13.3192	2.63959	14.0082	2.67463	15.9164	2.62383	13.1528	2.64602	14.3591
	2.64568	8.45539	2.63675	10.1542	2.6845	14.1611	2.65564	10.9236			2.5642	8.47783	2.70224	8.34324	1.75548	5.60702	2.4155	17.2579	2.68609	10.5376	2.70067	12.3785	2.60075	13.3913	2.64981	14.1	2.68501	16.0005	2.63406	13.2376	2.65629	14.446
	2.65601	8.51636	2.647	10.2102	2.6949	14.2438	2.66597	10.9901			2.56924	8.39682	2.71264	8.40527	1.76063	5.6007	2.4254	17.3571	2.6965	10.5871	2.71109	12.4448	2.611	13.463	2.6601	14.1884	2.6954	16.0876	2.64434	13.3224	2.66661	14.5328
	2.66635	8.57948	2.65729	10.2639	2.70533	14.3232	2.67632	11.0555			2.57939	8.2696	2.7231	8.46799	1.7675	5.5792	2.43531	17.4567	2.70689	10.6381	2.72155	12.5155	2.62125	13.5368	2.67044	14.2765	2.70582	16.1751	2.65458	13.4113	2.67695	14.621
	2.67671	8.64258	2.66755	10.3166	2.71577	14.4004	2.68668	11.1198			2.58951	8.1976	2.73355	8.5294	1.77435	5.57567	2.44526	17.5542	2.71731	10.6858	2.73197	12.5853	2.63151	13.6084	2.68074	14.3697	2.71628	16.2623	2.66487	13.4987	2.6873	14.7102
	2.6871	8.70758	2.67782	10.3689	2.72623	14.4798	2.69705	11.1854			2.59969	8.16413	2.74404	8.59202	1.78124	5.58539	2.45525	17.6541	2.72778	10.7356	2.74244	12.6517	2.64182	13.6804	2.69108	14.4612	2.72673	16.3476	2.67518	13.5847	2.69766	14.7978
	2.69753	8.77611	2.68815	10.4217	2.73669	14.5599	2.70745	11.2526			2.60987	8.14804	2.75453	8.6564	1.78814	5.60148	2.46519	17.7565	2.73827	10.7865	2.75296	12.7218	2.65214	13.7549	2.70146	14.5485	2.73722	16.4356	2.68551	13.67	2.70806	14.8847
	2.70796	8.84437	2.69847	10.4759	2.74716	14.6372	2.71786	11.3192			2.62008	8.13393	2.76505	8.71874	1.79505	5.61756	2.47519	17.8563	2.74871	10.8367	2.76346	12.7955	2.66245	13.8295	2.71184	14.6388	2.74775	16.5227	2.69581	13.7564	2.71847	14.9727
	2.71837	8.9108	2.7088	10.5284	2.75771	14.7143	2.72829	11.3845			2.63031	8.12243	2.77562	8.78195	1.80197	5.63479	2.48524	17.9561	2.75926	10.8847	2.77398	12.8665	2.67283	13.9025	2.72221	14.7305	2.75824	16.6091	2.70618	13.8432	2.72887	15.0609
	2.72884	8.97683	2.71919	10.583	2.76824	14.7955	2.73875	11.4518			2.64056	8.11728	2.78611	8.84411	1.80889	5.6538	2.49528	18.0606	2.76983	10.9349	2.78456	12.9365	2.68323	13.9773	2.73263	14.8208	2.76875	16.694	2.71654	13.9279	2.73931	15.1475
	2.73933	9.04535	2.72958	10.6383	2.77874	14.8767	2.74922	11.5201			2.65086	8.11406	2.79671	8.90534	1.81585	5.67313	2.50531	18.1652	2.78034	10.9875	2.79514	13.0118	2.69359	14.0548	2.74305	14.9109	2.77932	16.7804	2.72695	14.0153	2.74977	15.2356
	2.74978	9.11248	2.73999	10.6962	2.78935	14.9573	2.75971	11.5886			2.66113	8.11497	2.80729	8.96766	1.82281	5.69421	2.51543	18.2664	2.79095	11.0389	2.80573	13.0866	2.70404	14.1306	2.75352	15.0057	2.78987	16.8667	2.73734	14.1068	2.76024	15.3264
	2.76031	9.17945	2.75041	10.7509	2.79996	15.0393	2.77023	11.6565			2.67143	8.12443	2.81789	9.02901	1.82977	5.71782	2.52551	18.3689	2.80152	11.0881	2.81633	13.1594	2.71445	14.2055	2.76397	15.1022	2.80044	16.9528	2.74779	14.1987	2.77073	15.4179
	2.77086	9.24952	2.76088	10.8068	2.81054	15.1235	2.78076	11.7266			2.68179	8.13926	2.8285	9.09205	1.83676	5.74377	2.53564	18.4721	2.81214	11.1387	2.82697	13.234	2.72492	14.2816	2.77446	15.1969	2.81108	17.0378	2.75825	14.2901	2.78126	15.5083
	2.7814	9.32355	2.77136	10.8613	2.82119	15.2076	2.79132	11.7975			2.69211	8.14535	2.83916	9.15547	1.84376	5.76694	2.54576	18.5726	2.82273	11.1898	2.83761	13.309	2.73537	14.3571	2.785	15.2921	2.82171	17.1289	2.76872	14.3835	2.79181	15.6015
	2.79196	9.39571	2.78183	10.9151	2.83184	15.2902	2.80188	11.867					2.84982	9.22016	0.949942	3.07339	2.55594	18.6699	2.83338	11.2383	2.84825	13.3834	2.74586	14.4305	2.79551	15.3877	2.83236	17.2195	2.77919	14.4783	2.80235	15.6952
	2.80258	9.46889	2.79233	10.9646	2.84249	15.3727	2.81247	11.9354					2.8605	9.2842	0.953499	3.09473	2.56612	18.7669	2.84406	11.2867	2.85893	13.4543	2.75637	14.5026	2.80606	15.4825	2.84301	17.3097	2.78974	14.5704	2.81294	15.7875
	2.8132	9.54551	2.80285	11.0155	2.85316	15.4569	2.82307	12.006					2.87121	9.34939	0.957071	3.11646	2.57629	18.8656	2.85473	11.3399	2.86966	13.5287	2.76689	14.578	2.81666	15.5746	2.85372	17.4008	2.80025	14.6613	2.82354	15.8789
	2.82382	9.62286	2.81341	11.0664	2.86386	15.5398	2.8337	12.0763					2.88195	9.41412	0.960651	3.13804	2.58648	18.9643	2.86543	11.3949	2.88035	13.6048	2.77742	14.6546	2.82723	15.6679	2.86444	17.4945	2.81078	14.7554	2.83415	15.9726
	2.83447	9.69852	2.82391	11.1172	2.8746	15.6219	2.84433	12.1459					2.89271	9.47876	0.964236	3.15959	2.59672	19.0592	2.87615	11.4479	2.89107	13.6808	2.78798	14.7293	2.83782	15.7601	2.87514	17.5852	2.82136	14.848	2.84477	16.0644
	2.84515	9.77541	2.83455	11.1687	2.88531	15.7077	2.855	12.2173					2.90343	9.54261	0.967812	3.18087	2.60699	19.159	2.88692	11.5034	2.90189	13.7562	2.7986	14.8062	2.84845	15.8518	2.88589	17.6748	2.83194	14.9397	2.85543	16.1554
	2.85583	9.85456	2.84514	11.2245	2.89607	15.7953	2.86568	12.2915					2.91423	9.60548	0.971409	3.20183	2.61722	19.2624	2.89764	11.5607	2.91265	13.8335	2.80917	14.8855	2.85909	15.9418	2.89666	17.766	2.84253	15.032	2.86609	16.2466
	2.86652	9.93601	2.85572	11.2817	2.90686	15.8819	2.87637	12.3665					2.92503	9.67002	0.97501	3.22334	2.62751	19.3622	2.90847	11.6176	2.92345	13.9119	2.81981	14.9639	2.86973	16.0322	2.90741	17.8587	2.85315	15.128	2.87676	16.3397
	2.87724	10.0139	2.86639	11.339	2.91768	15.9698	2.8871	12.4409					2.93579	9.73355	0.978597	3.24452	2.63786	19.461	2.91927	11.6722	2.93428	13.9864	2.83047	15.0399	2.88042	16.1228	2.9182	17.9489	2.86378	15.222	2.88747	16.4312
	2.88801	10.0957	2.87704	11.396	2.92848	16.0593	2.89784	12.517					2.94667	9.79687	0.982223	3.26562	2.64815	19.564	2.93006	11.7299	2.94512	14.0615	2.84111	15.1184	2.89111	16.2138	2.92905	18.0442	2.87446	15.3178	2.89821	16.5253
	2.89873	10.1783	2.88774	11.4569	2.93934	16.145	2.9086	12.5934					2.95753	9.86155	0.985842	3.28718	2.65851	19.6656	2.9409	11.7866	2.95594	14.1392	2.85178	15.1971	2.90185	16.3056	2.93987	18.1414	2.88512	15.4132	2.90895	16.6201
	2.90949	10.2611	2.89841	11.5147	2.9502	16.2292	2.91936	12.6683					2.96838	9.93064	0.98946	3.31021	2.66888	19.7614	2.95174	11.845	2.96682	14.2198	2.86248	15.2754	2.91257	16.3989	2.95071	18.2396	2.89584	15.5102	2.91971	16.7162
	2.92034	10.3423	2.90915	11.57	2.96104	16.3153	2.93018	12.7425					2.97929	9.99658	0.993095	3.33219	2.67927	19.8597	2.96262	11.9018	2.97771	14.2969	2.8732	15.3528	2.92333	16.4921	2.96162	18.336	2.90659	15.6058	2.93052	16.8113
	2.93114	10.4276	2.91988	11.6277	2.97194	16.4001	2.94099	12.8185					2.9902	10.0609	0.996734	3.35364	2.68964	19.957	2.97349	11.9618	2.98862	14.3789	2.88392	15.4325	2.93415	16.5841	2.97252	18.4367	2.91728	15.7004	2.94132	16.9071
	2.94199	10.5131	2.93061	11.6885	2.98285	16.4833	2.95181	12.895					3.00115	10.1294	1.00038	3.37647	2.70006	20.0541	2.98441	12.0215	2.99953	14.4629	2.89467	15.5128	2.94488	16.6758	2.98343	18.5367	2.92804	15.7951	2.95212	17.0026
	2.95286	10.5974	2.94136	11.746	2.99376	16.5681	2.96266	12.9705					3.01207	10.1965	1.00402	3.39884	2.7105	20.1461	2.99535	12.0821	3.01048	14.5461	2.90544	15.5914	2.95572	16.7671	2.99437	18.635	2.93882	15.8891	2.96297	17.0971
	2.96374	10.6815	2.95217	11.8043	3.00472	16.6563	2.97354	13.0474					3.02306	10.2596	1.00769	3.41988	2.72096	20.2422	3.0063	12.142	3.02149	14.628	2.91625	15.6708	2.96656	16.8582	3.00532	18.7329	2.94958	15.9835	2.97382	17.1915
	2.97459	10.7662	2.96298	11.8676	3.01568	16.6594	2.98442	13.0977					3.03406	10.3267	1.01135	3.44223	2.73142	20.3394	3.01727	12.2044	3.03244	14.7132	2.92704	15.7523	2.97739	16.9513	3.01628	18.8328	2.96038	16.0763	2.98468	17.2868
	2.98552	10.8511	2.97375	11.9322	3.02118	16.36	2.99348	13.0478					3.04504	10.396	1.01501	3.46532	2.74192	20.4356	3.0283	12.2663	3.04348	14.7984	2.9379	15.8334	2.98825	17.0433	3.02724	18.9332	2.97123	16.1718	2.99557	17.3828
	2.99644	10.9338	2.98464	11.9945	3.0267	16.0628	3.00259	12.997					3.05606	10.4612	1.01869	3.48706	2.75246	20.5309	3.03927	12.3274	3.05452	14.8828	2.94875	15.9137	2.99915	17.1375	3.03825	19.0271	2.98209	16.2692	3.0065	17.4779
	3.00739	11.0207	2.99553	12.0581	3.03218	15.7693	3.0117	12.9494					3.06712	10.5273	1.02237	3.50909	2.76298	20.6278	3.05028	12.3893	3.06554	14.9696	2.9596	15.9956	3.01006	17.2346	3.04931	19.128	2.99296	16.3688	3.01744	17.5771
	3.01835	11.1109	3.00638	12.125	3.03768	15.4769	3.0208	12.9043					3.07817	10.5971	1.02606	3.53236	2.77352	20.7256	3.06134	12.4512	3.0766	15.0581	2.97049	16.0783	3.02097	17.3324	3.06031	19.2299	3.00384	16.4669	3.02837	17.6764
	3.02934	11.2	3.01732	12.1875	3.04319	15.188	3.02995	12.8585					3.0892	10.6663	1.02973	3.55543	2.78413	20.82	3.07237	12.5138	3.08767	15.1471	2.98139	16.1603	3.03194	17.4277	3.07139	19.33	3.01477	16.5695	3.03936	17.7757
	3.04039	11.2911	3.02822	12.249	3.04873	14.9023	3.03911	12.8141					3.10035	10.7344	1.03345	3.57814	2.7947	20.9126	3.08346	12.576	3.09877	15.2357	2.99231	16.2414	3.04291	17.5282	3.08251	19.4303	3.02568	16.6723	3.05037	17.8769
	3.05137	11.3857	3.03915	12.3119	3.05427	14.6163	3.04826	12.7713					3.11147	10.8061	1.03716	3.60202	2.80529	21.009	3.09456	12.6395	3.10986	15.3272	3.00324	16.3253	3.05389	17.6273	3.09357	19.5345	3.0366	16.7734	3.06136	17.9784
	3.06246	11.4784	3.05009	12.3755	3.0598	14.3232	3.05745	12.7257					3.1226	10.8793	1.04087	3.62644	2.81593	21.1081	3.10569	12.7041	3.12102	15.4188	3.01421	16.4103	3.06488	17.7237	3.10473	19.6333	3.04757	16.8735	3.07239	18.0768
	3.07353	11.5692	3.06107	12.4368	3.06531	14.0238	3.06664	12.6766					3.13379	10.9485	1.0446	3.64951	2.82658	21.2058	3.11682	12.7683	3.13219	15.5112	3.02519	16.4951	3.07592	17.8207	3.11585	19.7298	3.05858	16.9771	3.08345	18.1759
	3.08458	11.6625	3.07208	12.4999	3.0708	13.8081	3.07582	12.6568					3.14496	11.0161	1.04832	3.67202	2.83722	21.3083	3.12798	12.8317	3.14335	15.6045	3.03619	16.5815	3.08695	17.921	3.12701	19.8287	3.06951	17.0775	3.09449	18.2757
	3.0957	11.7553	3.08307	12.5655	3.08191	13.8941	3.08689	12.7383					3.15612	11.0865	1.05204	3.6955	2.84792	21.4138	3.13918	12.8974	3.15456	15.7001	3.04722	16.6704	3.09796	18.018	3.13816	19.9271	3.08059	17.1776	3.10557	18.3742
	3.10681	11.8483	3.09411	12.6309	3.093	13.9663	3.09797	12.8152					3.16734	11.1471	1.05578	3.71569	2.85861	21.5173	3.15037	12.9637	3.16582	15.7967	3.05827	16.7592	3.10909	18.1177	3.14937	20.0256	3.09162	17.2798	3.11669	18.4744
	3.11794	11.9407	3.10519	12.6954	3.1041	13.9873	3.10908	12.8745					3.17857	11.2054	1.05952	3.73513	2.86935	21.3782	3.16156	13.0274	3.177	15.8903	3.0693	16.7653	3.12018	18.2204	3.1606	20.1267	3.10264	17.3855	3.12781	18.5776
	3.12908	12.0351	3.11625	12.7611	3.11524	13.9804	3.12019	12.9256					3.18982	11.2708	1.06327	3.75692	2.87471	21.1816	3.17281	13.0949	3.18826	15.9848	3.07859	16.7538	3.13126	18.3253	3.17181	20.2325	3.11375	17.4888	3.13894	18.6822
	3.14027	12.1312	3.12734	12.8275	3.12641	13.937	3.13134	12.9652					3.20108	11.3415	1.06703	3.78049	2.88007	20.9867	3.18405	13.1645	3.19953	16.0794	3.08789	16.7435	3.14243	18.4272	3.18307	20.3383	3.12483	17.5927	3.15011	18.7861
	3.15148	12.227	3.13849	12.8904	3.13199	13.8456	3.14065	12.9877					3.21237	11.4094	1.07079	3.80313	2.88546	20.7958	3.19528	13.2314	3.21079	16.1721	3.09718	16.7331	3.15359	18.5327	3.19436	20.4444	3.13597	17.7013	3.16131	18.8928
	3.16269	12.322	3.14959	12.953	3.13758	13.6878	3.14995	12.9876					3.22372	11.4848	1.07457	3.82827	2.89084	20.611	3.20661	13.2997	3.22211	16.2652	3.10652	16.7253	3.16476	18.6386	3.20564	20.5519	3.14708	17.8064	3.17249	18.999
	3.17393	12.4191	3.16073	13.0178	3.14316	13.4956	3.15928	12.9775					3.235	11.5636	1.07833	3.85455	2.89626	20.4293	3.21791	13.3729	3.23343	16.3613	3.11587	16.7212	3.17595	18.7427	3.21695	20.6619	3.15826	17.9081	3.18372	19.1042
	3.18523	12.5163	3.17189	13.0829	3.14875	13.2761	3.16863	12.9584					3.24639	11.6365	1.08213	3.87884	2.90168	20.2536	3.22921	13.4455	3.24479	16.4592	3.12523	16.7195	3.18717	18.8441	3.22832	20.768	3.16943	18.0122	3.19497	19.2081
	3.19645	12.6089	3.18308	13.1469	3.15438	13.0235	3.17797	12.9264					3.25776	11.7062	1.08592	3.90208	2.90705	20.0849	3.24059	13.5156	3.25614	16.5572	3.13459	16.7192	3.19839	18.9498	3.23964	20.8754	3.18059	18.1176	3.20621	19.3143
	3.20775	12.7034	3.19425	13.2153			2.134	8.63956					3.26911	11.7793	1.0897	3.92644	2.9124	19.9219	3.25197	13.5896	3.26755	16.6556	3.14397	16.7224	3.20962	19.0555	3.251	20.9833	3.19179	18.2171	3.21747	19.4186
	3.21907	12.7987	3.20549	13.2841			2.14152	8.6943					3.28053	11.8521	1.09351	3.9507	2.91781	19.7804	3.26335	13.6635	3.27897	16.755	3.15337	16.733	3.22089	19.1583	3.26238	21.0914	3.20305	18.3203	3.22877	19.5234
	3.23036	12.8926	3.21674	13.355			2.14903	8.74919					3.29195	11.9226	1.09732	3.97421	2.92324	19.8643	3.27476	13.7345	3.29038	16.8548	3.1628	16.8179	3.23221	19.2644	3.27379	21.199	3.21427	18.4262	3.24009	19.6298
	3.24171	12.9862	3.228	13.4265			2.15657	8.80424					3.30338	11.9965	1.10113	3.99884	2.92866	19.9704	3.28618	13.8041	3.3018	16.9504	3.17222	16.9083	3.24344	19.3731	3.28518	21.3104	3.2255	18.5293	3.25137	19.7376
	3.25309	13.0831	3.23929	13.4999			2.16413	8.86102					3.31483	12.0694	1.10494	4.02315	2.93408	20.0819	3.29762	13.8788	3.31329	17.049	3.18166	17.0032	3.25479	19.4824	3.29664	21.4239	3.23685	18.6317	3.26276	19.846
	3.26448	13.1803	3.25062	13.5719			2.1717	8.9174					3.32631	12.1402	1.10877	4.04674	2.9395	20.1901	3.30904	13.9514	3.32472	17.1497	3.19109	17.0971	3.26616	19.5901	3.30811	21.5385	3.24812	18.7363	3.27413	19.9549
	3.27586	13.2766	3.26192	13.6462			2.17926	8.97425					3.33781	12.213	1.1126	4.07098	2.9449	20.2845	3.32056	14.0231	3.33623	17.2478	3.20056	17.1851	3.2775	19.7031	3.31959	21.6529	3.25946	18.8388	3.28551	20.0649
	3.28732	13.3746	3.27323	13.7163			2.18685	9.03031					3.34933	12.2872	1.11644	4.09574	2.95034	20.3693	3.33204	14.0999	3.34776	17.3474	3.21005	17.2722	3.28891	19.8124	3.3311	21.769	3.27079	18.9357	3.29693	20.1723
	3.29878	13.4733	3.28461	13.7874			2.19446	9.08693					3.36088	12.3611	1.12029	4.12038	2.96123	20.4878	3.34351	14.1787	3.35928	17.4518	3.22134	17.3728	3.30029	19.9193	3.34265	21.8841	3.28216	19.0358	3.30837	20.2797
	3.31021	13.5711	3.29595	13.8605			2.20205	9.14387					3.37246	12.4356	1.12415	4.1452	2.97213	20.4848	3.35508	14.2531	3.37083	17.5544	3.23268	17.4308	3.3117	20.0272	3.35414	21.9964	3.2935	19.1359	3.31978	20.3865
	3.3217	13.6663	3.30734	13.9336			2.20968	9.19997					3.38397	12.5102	1.12799	4.17006	2.98306	20.2858	3.36665	14.3292	3.38242	17.6545	3.24404	17.4232	3.32312	20.137	3.36571	22.1089	3.30491	19.2354	3.33125	20.4938
	3.33321	13.7643	3.31876	14.0066			2.21732	9.25696					3.3956	12.5831	1.13187	4.19436	2.98852	19.9311	3.37821	14.408	3.39402	17.7613	3.25358	17.3668	3.33458	20.2435	3.37729	22.2235	3.31634	19.334	3.34273	20.6003
	3.34468	13.8628	3.3302	14.0849			2.22496	9.31589					3.40719	12.653	1.13573	4.21766	2.99399	19.2751	3.38983	14.4824	3.40561	17.8653	3.26314	17.2076	3.34607	20.3543	3.38885	22.3366	3.32776	19.4388	3.35423	20.7099
	3.35624	13.9571	3.34163	14.1633			2.23263	9.37348					3.41879	12.7213	1.1396	4.24043	2.99948	18.5738	3.40145	14.5566	3.41726	17.9672	3.27273	17.0325	3.35753	20.4685	3.40047	22.4513	3.33921	19.5428	3.36574	20.8209
	3.36781	14.056	3.35312	14.2414			2.24031	9.43247					3.43046	12.7897	1.14349	4.26322	3.00498	17.8601	3.41304	14.634	3.42892	18.0698	3.28231	16.8546	3.36905	20.5802	3.4121	22.5687	3.3507	19.6456	3.37729	20.9315
	3.37935	14.1573	3.36463	14.32			2.24799	9.49241					3.44214	12.8557	1.14738	4.28523	3.01047	17.14	3.42469	14.7125	3.44056	18.1748	3.29191	16.6758	3.38062	20.6906	3.42376	22.6881	3.36219	19.75	3.38886	21.0429
	3.39098	14.2566	3.37614	14.3987			2.2557	9.55177					3.45382	12.9103	1.15127	4.30343	3.01596	16.4218	3.43635	14.7886	3.45224	18.2722	3.30152	16.4942	3.39213	20.8031	3.43541	22.8073	3.37369	19.8558	3.40041	21.1554
	3.40258	14.3549	3.38764	14.4742			2.26341	9.60972					3.46553	12.9596	1.15518	4.31987	3.02147	15.6986	3.44804	14.8697	3.46398	18.3757	3.31116	16.3147	3.40373	20.9138	3.44713	22.9288	3.38527	19.9595	3.41204	21.2674
	3.41423	14.4592	3.39921	14.5515			2.27115	9.67021					3.47728	13.0101	1.15909	4.33669			3.45973	14.9505	3.47564	18.4822	2.31179	11.1442	3.41533	21.0225	3.45885	23.0503	3.39679	20.0619	3.42366	21.3782
	3.42586	14.5584	3.41073	14.6295			2.27886	9.72933					3.489	13.0589	1.163	4.35298			3.47148	15.0319	3.4874	18.5867	2.31963	11.2062	3.42692	21.1338	3.47055	23.1695	3.40835	20.1667	3.43527	21.49
	3.43756	14.6574	3.42232	14.7068			2.28663	9.78807					3.50076	13.1107	1.16692	4.37023			3.48322	15.1121	3.49921	18.6923	2.32748	11.2681	3.43855	21.2456	3.48229	23.2888	3.41993	20.2704	3.44692	21.6016
	3.44924	14.7584	3.43393	14.7861			2.29439	9.84817					3.51255	13.1713	1.17085	4.39043			3.49497	15.1936	3.51096	18.8016	2.33531	11.3317	3.4502	21.3577	3.49408	23.4093	3.43153	20.3746	3.4586	21.7139
	3.46091	14.8603	3.44554	14.8684			2.30215	9.90956					3.52434	13.2334	1.17478	4.41113			3.50679	15.2704	3.52279	18.9075	2.34319	11.3926	3.46184	21.4708	3.50579	23.5293	3.44313	20.4815	3.47025	21.8272
	3.47264	14.9604	3.45718	14.9502			2.30994	9.97019					3.53612	13.2909	1.17871	4.43031			3.51858	15.3459	3.5346	19.0104	2.35106	11.4521	3.47353	21.588	3.51765	23.6499	3.45479	20.5889	3.48199	21.9423
	3.48442	15.0652	3.46885	15.0311			2.31776	10.0321					3.54801	13.3532	1.18267	4.45108			3.53038	15.4193	3.54642	19.1149	2.35894	11.5114	3.48523	21.7061	3.52947	23.7764	3.46646	20.6969	3.49372	22.0598
	3.49612	15.1712	3.48054	15.1164			2.32555	10.0959					3.55983	13.416	1.18661	4.47199			3.54223	15.4937	3.55827	19.2208	2.36683	11.5715	3.49696	21.8259	3.54127	23.9034	3.47813	20.8047	3.50545	22.178
	3.50794	15.274	3.49221	15.2019			2.33339	10.1586					3.57172	13.473	1.19057	4.491			3.55408	15.5685	3.57014	19.3242	2.37474	11.6309	3.50869	21.9472	3.55316	24.0287	3.48984	20.9142	3.51723	22.2967
	3.51977	15.3784	3.50395	15.2844			2.34124	10.2209					3.58362	13.5256	1.19454	4.50853			3.56594	15.6461	3.58205	19.4307	2.38266	11.6923	3.52047	22.07	3.56506	24.1562	3.5016	21.0226	3.52905	22.4163
	3.53156	15.4845	3.51569	15.3692			2.34908	10.2845					3.59556	13.5605	1.19852	4.52017			3.57783	15.726	3.59393	19.5394	2.39059	11.7551	3.53227	22.1888	3.57694	24.2843	3.51327	21.1305	3.54083	22.5345
	3.54344	15.5865	3.52742	15.4568			2.35695	10.3477					3.60746	13.5548	1.20249	4.51826			3.58977	15.8072	3.60589	19.649	2.39855	11.8187	3.54401	22.3072	3.58887	24.4075	3.52507	21.2371	3.55265	22.6506
	3.55529	15.6877	3.53918	15.5403			2.36482	10.4093					3.61945	13.4428	1.20648	4.48095			3.60168	15.887	3.61785	19.7579	2.40651	11.8816	3.55586	22.4247	3.6008	24.5282	3.53684	21.3456	3.5645	22.7662
	3.56714	15.7922	3.55101	15.6264			2.37272	10.4729					3.62543	13.3349	1.20848	4.44495			3.61365	15.9688	3.6298	19.8715	2.41448	11.9467	3.56767	22.5398	3.61276	24.6552	3.5486	21.4524	3.57634	22.8824
	3.57903	15.8957	3.56275	15.7158			2.3806	10.5372					3.63141	13.2018	1.21047	4.4006			3.62566	16.0475	3.64183	19.9812	2.4225	12.0096	3.5795	22.6546	3.62469	24.7762	3.56043	21.5593	3.5882	22.9967
	3.59096	15.9978	3.5746	15.803			2.38852	10.6002					3.63738	13.0536	1.21246	4.35121			3.63758	16.1252	3.65383	20.0904	2.43047	12.0719	3.59139	22.7709	3.63674	24.8985	3.57226	21.6698	3.60013	23.1131
	3.60287	16.1054	3.5865	15.8897			2.39646	10.665					3.64337	12.8931	1.21446	4.29771			3.64962	16.2024	3.66584	20.2013	2.43849	12.1346	3.60329	22.8868	3.6487	25.0261	3.58411	21.7823	3.61204	23.2317
	3.61483	16.2143	3.59833	15.9782			2.40439	10.7308					3.64937	12.7137	1.21646	4.23791			3.66164	16.2826	3.67789	20.3132	2.44651	12.1986	3.61518	23.0032	3.66071	25.1544	3.59598	21.8934	3.62395	23.3503
	3.62681	16.3235	3.61025	16.0628			2.41235	10.7955					3.65538	12.5223	1.21846	4.17409			3.67365	16.3584	3.68995	20.4226	2.45453	12.2603	3.62713	23.1202	3.67281	25.2781	3.6079	22.0079	3.63594	23.4687
	3.63881	16.437	3.62215	16.1465			2.42032	10.8611					3.66141	12.317	1.22047	4.10566			3.68573	16.4373	3.70201	20.537	2.46258	12.3247	3.6391	23.2375	3.68485	25.4082	3.6198	22.1222	3.64792	23.5893
	3.65081	16.553	3.63405	16.231			2.42829	10.928					3.66744	12.0667	1.22248	4.02224			3.69783	16.5185	3.71412	20.6528	2.47065	12.3904	3.65104	23.3548	3.69696	25.5356	3.6317	22.2338	3.6599	23.7081
	3.66289	16.664	3.64598	16.3163			2.43629	10.9934					3.67344	11.8201	1.22448	3.94002			3.70991	16.5997	3.72626	20.7673	2.47873	12.4557	3.66302	23.4711	3.70906	25.6586	3.64367	22.3457	3.67192	23.8252
	3.6749	16.7752	3.65794	16.401			2.44428	11.0587					3.67941	11.5978	1.22647	3.86594			3.72206	16.6781	3.73839	20.8813	2.48681	12.5198	3.67505	23.5883	3.72118	25.7842	3.65562	22.4616	3.68395	23.9447
	3.68696	16.8833	3.66993	16.4895			2.4523	11.1243					3.68544	11.4008	1.22848	3.80028			3.73421	16.7604	3.75056	20.9984	2.49492	12.5863	3.68701	23.703	3.73329	25.9108	3.66757	22.5744	3.69596	24.0627
	3.69904	16.985	3.6819	16.5794			2.46031	11.1882					3.69152	11.225	1.23051	3.74165			3.74636	16.8402	3.76278	21.1125	2.50305	12.6509	3.6991	23.8152	3.74546	26.0333	3.67961	22.6891	3.70806	24.1792
	3.71114	17.0807	3.69395	16.669			2.46836	11.2499					3.6976	11.0598	1.23253	3.68659			3.75852	16.9161	3.77491	21.2253	2.51114	12.7138	3.71116	23.9263	3.75766	26.1594	3.69162	22.8082	3.72015	24.298
	3.72325	17.1749	3.70598	16.7581			2.47641	11.311					3.70363	10.907	1.23454	3.63567			3.77075	16.9959	3.78716	21.3391	2.5193	12.7783	3.72321	24.0355	3.76982	26.2875	3.70364	22.9279	3.73223	24.417
	3.7354	17.2636	3.71802	16.85			2.48447	11.3712					3.70964	10.7697	1.23655	3.58988			3.78291	17.0752	3.79938	21.4548	2.52743	12.8433	3.73534	24.1385	3.78206	26.4156	3.71573	23.0439	3.74438	24.5327
	3.74757	17.3518	3.73014	16.9382			2.49257	11.43					3.7157	10.6462	1.23857	3.54873			3.79518	17.1536	3.8116	21.5674	2.53559	12.907	3.74747	24.2448	3.79432	26.544	3.72782	23.1653	3.75653	24.6514
	3.75974	17.4431	3.74222	17.0254			2.50065	11.4895					3.7218	10.5417	1.2406	3.51391			3.80743	17.2364	3.82389	21.6821	2.54378	12.9728	3.75959	24.3537	3.80655	26.6757	3.73989	23.2854	3.76868	24.7716
	3.77197	17.5391	3.75431	17.1123			2.50876	11.5505					3.7339	10.4484	1.24463	3.4828			3.81968	17.3217	3.8362	21.7985	2.55196	13.0401	3.77177	24.4634	3.81886	26.8058	3.75203	23.4012	3.78089	24.8901
	3.7842	17.6391	3.76646	17.1978			2.51689	11.6123					3.74606	10.4018	1.24869	3.46728			3.83199	17.4027	3.84848	21.6663	2.56016	13.023	3.78394	24.5812	3.83115	26.9358	3.76417	23.5187	3.79309	25.0119
	3.79638	17.7456	3.77859	17.2819			2.52499	11.6758					3.75819	10.3687	1.25273	3.45622			3.84433	17.4886	3.85466	21.2411	2.56633	12.9099	3.79612	24.7089	3.84344	27.066	3.77629	23.6387	3.80528	25.1379
	3.80868	17.8587	3.79074	17.3692			2.53314	11.7426					3.7704	10.3528	1.2568	3.45093			3.85664	17.5739	3.86084	20.8029	2.57249	12.7923	3.8083	24.8366	3.85579	27.1962	3.78847	23.7545	3.81752	25.2624
	3.82092	17.9722	3.80294	17.4567			2.54128	11.8096					3.7826	10.3613	1.26087	3.45378			3.86901	17.6548	3.86702	20.3631	2.57868	12.6726	3.82058	24.9664	3.86812	27.3246	3.80069	23.8749	3.8298	25.3886
	3.83321	18.088	3.81516	17.5453			2.54946	11.8777					3.79481	10.3916	1.26494	3.46387			3.88137	17.7355	3.87321	19.9032	2.58486	12.5462	3.83279	25.1022	3.88047	27.4552	3.81283	23.9997	3.84203	25.519
	3.84553	18.2056	3.82737	17.6353			2.55763	11.947					3.80706	10.4411	1.26902	3.48035			3.89375	17.8193			1.29792	5.93976	3.84505	25.235	3.89286	27.5878	3.8251	24.1209	3.85434	25.6479
	3.85787	18.3262	3.83964	17.7258			2.56584	12.0173					3.81936	10.5019	1.27312	3.50065			3.90612	17.8961			1.30204	5.96536	3.85738	25.3649	3.90529	27.72	3.83736	24.2442	3.86668	25.7763
	3.87019	18.4432	3.85193	17.8147			2.57404	12.086					3.8316	10.5739	1.2772	3.52462			3.9186	17.9753			1.3062	5.99177	3.86967	25.5	3.9177	27.8536	3.84961	24.3689	3.87899	25.9075
	3.88261	18.5615	3.86416	17.9038			2.58226	12.1551					3.84396	10.6242	1.28132	3.54139			3.93098	18.0575			1.31033	6.01918	3.88201	25.6325	3.93017	27.9887	3.86192	24.4888	3.89137	26.0367
	3.895	18.6798	3.87648	17.9924			2.59049	12.2241					3.85625	10.6617	1.28542	3.55391			3.94345	18.1382			1.31448	6.04607	3.89436	25.7613	3.94265	28.1198	3.87424	24.6089	3.90375	26.1633
	3.90738	18.7962	3.88879	18.08			2.59872	12.2921					3.86859	10.6895	1.28953	3.56317			3.95598	18.2177			1.31866	6.07258	3.9067	25.8905	3.95509	28.2505	3.88651	24.7321	3.9161	26.291
	3.91982	18.9122	3.9011	18.1684			2.60697	12.3602					3.88094	10.6957	1.29365	3.56524			3.96844	18.3037			1.32281	6.10123	3.91907	26.0196	3.96761	28.381	3.89887	24.8525	3.92852	26.4177
	3.93226	19.0306	3.91349	18.2595			2.61525	12.43					3.89332	10.6742	1.29777	3.55806			3.981	18.3874			1.327	6.12914	3.93148	26.1445	3.98012	28.5102	3.91124	24.9739	3.94095	26.5429
	3.94468	19.1482	3.92585	18.3517			2.62351	12.4999					3.90568	10.6414	1.30189	3.54712			3.99353	18.4714			1.33118	6.15713	3.9439	26.273	3.99263	28.641	3.92359	25.1001	3.95337	26.6714
	3.9572	19.2673	3.93824	18.4445			2.63181	12.5706					3.91812	10.5736	1.30604	3.52455			4.00605	18.5596			1.33535	6.18653	3.95633	26.401	4.00523	28.7762	3.936	25.2228	3.96585	26.8
	3.96969	19.3908	3.95068	18.5389			2.64012	12.6433					3.93056	10.4902	1.31019	3.49674			4.01863	18.6484			1.33954	6.21613	3.9688	26.529	4.01779	28.9111	3.94845	25.3452	3.97835	26.9284
	3.9822	19.5121	3.96313	18.6339			2.64845	12.7153							0	0			4.03123	18.7362			1.34374	6.24539	3.98127	26.6572	4.03039	29.0479	3.96085	25.4697	3.99083	27.0583
	3.99477	19.633	3.97555	18.7268			2.65677	12.7866							0	0			4.04383	18.8286			1.34794	6.27619	3.99377	26.7854	4.04302	29.1867	3.97335	25.5911	4.00338	27.1877
	4.00733	19.759	3.98804	18.8206			2.66512	12.8599							0	0			4.05645	18.9214			1.35215	6.30712	4.00632	26.9051	4.05566	29.3253	3.98583	25.7082	4.01594	27.3129
	4.0199	19.881	4.00052	18.9159			2.67348	12.9323							0	0			4.06914	19.0157			1.35638	6.33858	4.01883	27.0262	4.06827	29.4608	3.99829	25.8291	4.02846	27.4387
	4.03252	20.0004	4.01299	19.0097			2.68184	13.0034							0	0			4.08177	19.1124			1.36059	6.37081	4.03137	27.1471	4.08099	29.5978	4.01082	25.949	4.04106	27.5646
	4.04513	20.1227	4.02556	19.1067			2.69023	13.0765							0	0			4.0945	19.2086			1.36483	6.40286	4.04396	27.2689	4.09364	29.7345	4.02335	26.0667	4.05365	27.69
	4.05772	20.2425	4.0381	19.2069			2.6986	13.1498							0	0			4.10722	19.3035			1.36907	6.43451	4.05651	27.394	4.10635	29.8694	4.03587	26.1902	4.06624	27.8179
	4.07043	20.3613	4.05065	19.3078			2.70702	13.223							0	0			4.11991	19.4			1.3733	6.46666	4.06913	27.5283	4.1191	30.007	4.04845	26.3156	4.07889	27.9503
	4.08305	20.4852	4.06326	19.4091			2.71544	13.2981							0	0			4.13266	19.4954			1.37755	6.49847	4.08176	27.6639	4.13183	30.1479	4.06106	26.4416	4.09155	28.0845
	4.09572	20.6085	4.07587	19.5151			2.72386	13.3745							0	0			4.14544	19.591			1.38181	6.53032	4.09441	27.8026	4.1446	30.2878	4.07364	26.5691	4.10422	28.2198
	4.10849	20.7293	4.08849	19.6168			2.73233	13.4487							0	0			4.15817	19.6897			1.38606	6.56324	4.10708	27.9444	4.15741	30.4305	4.0863	26.6967	4.11693	28.3572
	4.12119	20.857	4.10115	19.718			2.74078	13.525							0	0			4.171	19.7911			1.39033	6.59703	4.11982	28.0849	4.17019	30.5758	4.09897	26.8215	4.12966	28.4941
	4.13397	20.9789	4.1138	19.8205			2.74926	13.5998							0	0			4.18382	19.8932			1.39461	6.63108	4.13244	28.2239	4.18304	30.7161	4.11158	26.9468	4.14235	28.6289
	4.14674	21.0987	4.12644	19.9213			2.75772	13.6733							0	0			4.19666	19.9985			1.39889	6.66615	4.1452	28.3626	4.19588	30.8571	4.12428	27.0705	4.15512	28.7634
	4.15949	21.2211	4.13918	20.0215			2.76622	13.7475							0	0			4.20954	20.1035			1.40318	6.70118	4.15794	28.5	4.20873	31.0006	4.13698	27.1943	4.16788	28.8983
	4.1723	21.3444	4.15187	20.1275			2.77472	13.824							0	0			4.22244	20.2092			1.40748	6.73641	4.17067	28.6356	4.22158	31.1401	4.14966	27.3193	4.18064	29.0316
	4.18511	21.4643	4.16457	20.234			2.78323	13.8994							0	0			4.23528	20.3144			1.41176	6.77146	4.18347	28.7734	4.23453	31.2824	4.16244	27.4476	4.19348	29.1678
	4.19795	21.5907	4.17739	20.3402			2.79178	13.977							0	0			4.24824	20.4208			1.41608	6.80693	4.19628	28.9149	4.24737	31.4295	4.17518	27.5781	4.20628	29.3075
	4.2108	21.7165	4.19014	20.4527			2.80031	14.0564							0	0			4.26115	20.5257			1.42038	6.84189	4.20906	29.0591	4.26035	31.5751	4.18797	27.7081	4.21912	29.4474
	4.22372	21.8407	4.20296	20.562			2.80889	14.1342							0	0			4.27409	20.6327			1.4247	6.87755	4.22193	29.2055	4.27333	31.7227	4.20079	27.8393	4.23202	29.5892
	4.23657	21.9669	4.21577	20.6694			2.81745	14.2121							0	0			4.28708	20.7427			1.42903	6.91423	4.23481	29.3549	4.28627	31.8723	4.21361	27.973	4.2449	29.7334
	4.24954	22.0904	4.22857	20.7781			2.82603	14.2895							0	0			4.30006	20.8537			1.43335	6.95122	4.24766	29.5035	4.2993	32.0178	4.2264	28.1018	4.25778	29.8744
	4.26248	22.2127	4.24142	20.8857			2.83463	14.3661							0	0			4.31307	20.964			1.43769	6.98801	4.26055	29.6502	4.3123	32.1644	4.2393	28.2301	4.27072	30.0149
	4.2754	22.3356	4.25429	20.9911			2.84323	14.4422							0	0			4.32613	21.0767			1.44204	7.02555	4.27348	29.8006	4.32529	32.3128	4.25212	28.359	4.28363	30.1574
	4.28839	22.4601	4.26716	21.1024			2.85185	14.5208							0	0			4.33918	21.1877			1.44639	7.06258	4.28633	29.9503	4.33836	32.457	4.26503	28.4879	4.29657	30.2984
	4.30138	22.5817	4.28006	21.2138			2.86048	14.5985							0	0			4.35222	21.2963			1.45074	7.09876	4.29936	30.1028	4.35143	32.6063	4.27795	28.6181	4.30958	30.4424
	4.31436	22.7074	4.29303	21.3252			2.86913	14.6775							0	0			4.36535	21.4069			1.45512	7.13565	4.31228	30.2595	4.3645	32.758	4.29085	28.7536	4.32254	30.5904
	4.32741	22.8322	4.30592	21.44			2.87778	14.7574							0	0			4.37837	21.5193			1.45946	7.17309	4.31877	30.3403	4.37763	32.9081	4.30381	28.8892	4.3334	30.7125
	4.34047	22.9583	4.31895	21.5538			2.88647	14.8374							0	0			4.39154	21.6314			1.46385	7.21046	4.3318	30.4961	4.39076	33.061	4.31681	29.0289	4.34646	30.862
	4.35353	23.0835	4.33192	21.6638			2.89515	14.9158							0	0			4.40468	21.5918			1.46823	7.19727	4.34484	30.6553	4.4039	33.2156	4.32976	29.1693	4.3595	31.0134
	4.36666	23.209	4.3449	21.7746			2.90385	14.9945							0	0			4.41124	21.503			1.47041	7.16766	4.35784	30.814	4.4171	33.3665	4.3428	29.307	4.37258	31.1625
	4.37974	23.0237	4.35792	21.8849			2.91255	14.9695							0	0			4.42443	21.3587			1.47481	7.11957	4.37093	30.9692	4.43025	33.5172	4.35582	29.4452	4.38567	31.3105
	4.38627	22.417	4.37096	21.9928			2.91907	14.8033							0	0			4.43765	21.2526			1.47922	7.08419	4.38399	31.1264	4.44345	33.6675	4.36884	29.5859	4.39876	31.46
	4.39286	21.736	4.38397	22.1034			2.92561	14.6131							0	0			4.45084	21.1685			1.48361	7.05616	4.39705	31.2852	4.45669	33.8161	4.38189	29.7233	4.41188	31.6082
			4.39708	22.2168			1.46569	7.40561							0	0			4.46408	21.1166			1.48803	7.03886	4.41018	31.4412	4.46987	33.9671	4.39501	29.8651	4.42502	31.7578
			4.41018	22.3315			1.47006	7.44383							0	0			4.47071	21.2384			1.49024	7.07946	4.42332	31.6023	4.48316	34.1203	4.40802	30.0097	4.43817	31.9108
			4.42329	22.4474			1.47443	7.48246							0	0			4.47733	21.3634			1.49244	7.12112	4.42984	31.6836	4.49643	34.2747	4.42122	30.1536	4.44916	32.0373
			4.43647	22.5636			1.47882	7.52119							0	0			4.48395	21.2587			1.49465	7.08623	4.44302	31.8441	4.50972	34.4311	4.43435	30.2995	4.46236	32.1916
			4.44958	22.6779			1.48319	7.55932							0	0							0	0	4.45623	32.0053	4.52306	34.5868	4.44751	30.4459	4.4756	32.346
			4.46276	22.7924			1.48759	7.59746							0	0							0	0	4.46279	32.0879	4.53641	34.7401	4.46069	30.59	4.48663	32.4726
			4.47596	22.9062			1.49199	7.63542							0	0							0	0	4.4694	32.1705	4.54972	34.8937	4.47386	30.7353	4.49766	32.5998
			4.48913	23.0194			1.49638	7.67313							0	0							0	0	4.48264	32.3286	4.56312	35.047	4.48707	30.8796	4.51094	32.7517
			4.50236	23.1351			1.50079	7.71169							0	0							0	0	4.49587	32.4871	4.57648	35.2009	4.50031	31.0221	4.52422	32.9034
			4.51563	23.2523			1.50521	7.75078							0	0							0	0	4.50907	32.6472	4.58989	35.3585	4.51354	31.1715	4.5375	33.0591
			4.52886	23.3695			1.50962	7.78983							0	0							0	0	4.52238	32.8033	4.60334	35.5192	4.5268	31.3201	4.55084	33.2142
			4.54218	23.488			1.51406	7.82933							0	0							0	0	4.53565	32.9651	4.61675	35.6787	4.54013	31.4686	4.56418	33.3708
			4.55551	23.6061			1.5185	7.8687							0	0							0	0	4.5423	33.0482	4.62349	35.7592	4.55339	31.6201	4.57306	33.4759
			4.5688	23.7231			1.52293	7.9077							0	0							0	0	4.54896	33.1304	4.63025	35.8408	4.56678	31.7719	4.582	33.5811
			4.58215	23.84			1.52738	7.94667							0	0							0	0	4.55561	33.2122	4.637	35.9219	4.58011	31.9204	4.59091	33.6848
			4.5955	23.958			1.53183	7.98601							0	0							0	0	4.56231	33.2949	4.64376	36.0029	4.59345	32.0702	4.59984	33.7893
			4.60885	24.0739			1.53628	8.02464							0	0							0	0	4.569	33.3776	4.65723	36.1598	4.60684	32.2199	4.61102	33.9191
			4.62229	24.1939			1.54076	8.06464							0	0							0	0	4.57565	33.4616	4.67077	36.3184	4.62023	32.3711	4.62222	34.0504
			4.63567	24.3165			1.54522	8.10549							0	0							0	0	4.58229	33.5466	4.67756	36.3995	4.63363	32.5246	4.63116	34.1569
			4.64913	24.4367			1.54971	8.14556							0	0							0	0	4.58902	33.6295	4.68431	36.4803	4.64708	32.6811	4.64014	34.2636
			4.66262	24.5612			1.55421	8.18707							0	0							0	0	4.59574	33.7115	4.69103	36.5609	4.66055	32.8418	4.64911	34.3714
			4.67606	24.6866			1.55869	8.22886							0	0							0	0	4.60243	33.7926	4.69782	36.6427	4.66728	32.9237	4.65585	34.453
			4.68958	24.8086			1.56319	8.26954							0	0							0	0	4.6091	33.8758	4.70465	36.7268	4.67402	33.006	4.66259	34.5362
			4.70309	24.9327			1.5677	8.31089							0	0							0	0	4.61579	33.9582	4.71146	36.8121	4.68079	33.0883	4.66935	34.6195
			4.71658	25.0575			1.57219	8.35251							0	0							0	0	4.62252	34.0406	4.71824	36.9	4.68758	33.171	4.67611	34.7039
			4.73014	25.1811			1.57671	8.3937							0	0							0	0	4.62923	34.1225	4.72502	36.9889	4.69431	33.2533	4.68285	34.7882
																									4.63596	34.2041	4.73182	37.0769	4.70101	33.3355	4.6896	34.8722
																									4.64268	34.2853	4.73865	37.1643	4.70779	33.4169	4.69638	34.9555
																									4.64938	34.3679	4.74549	37.2524	4.7146	33.498	4.70316	35.0394
																									4.65609	34.4523	4.75232	37.3424	4.72137	33.5796	4.70993	35.1248
																									4.66286	34.5357	4.75913	37.4318	4.7349	33.7412	4.71896	35.2362
																									4.6696	34.6192	4.76594	37.5198	4.74167	33.8218	4.72574	35.3202
																									4.67635	34.7011	4.77279	37.6065	4.74848	33.9026	4.73254	35.4034
																									4.6831	34.7853	4.77964	37.6911	4.75529	33.9835	4.73935	35.4866
																									4.68985	34.87	4.78649	37.7757	4.76211	34.0656	4.74615	35.5705
																									4.69662	34.9545	4.79334	37.8625	4.76889	34.1476	4.75295	35.6549
																									4.70339	35.0388	4.80018	37.9492	4.77568	34.2295	4.75975	35.7392
																									4.7102	35.1234	4.80701	38.0339	4.78252	34.3131	4.76658	35.8235
																									4.71699	35.2063	4.81387	38.1182	4.78936	34.3947	4.77341	35.9064
																									4.72372	35.2886	4.82076	38.2033	4.7962	34.4773	4.78023	35.9897
																									4.73046	35.3714	4.82767	38.2905	4.80304	34.5588	4.78706	36.0736
																									4.73729	35.456	4.83452	38.3776	4.80986	34.6402	4.79389	36.1579
																									4.7441	35.5403	4.84133	38.4647	4.81668	34.7214	4.8007	36.2421
																									4.75089	35.6236	4.84822	38.5533	4.82352	34.8025	4.80754	36.3264
																									4.75766	35.7068	4.85517	38.6418	4.8304	34.8847	4.81441	36.4111
																									4.76446	35.7907	4.86209	38.7295	4.83727	34.9657	4.82127	36.4953
																									4.77128	35.8757	4.86896	38.8187	4.8509	35.1251	4.83038	36.6065
																									4.7781	35.9602	4.87586	38.9101	4.85781	35.2062	4.83726	36.6922
																									4.78495	36.0461	4.88279	39.0008	4.86471	35.288	4.84415	36.7783
																									4.79177	36.1324	4.88971	39.0901	4.87159	35.3696	4.85102	36.864
																									4.79859	36.2186	4.89663	39.1787	4.87845	35.4516	4.85789	36.9496
																									4.8054	36.304	4.90357	39.2681	4.88532	35.5328	4.86476	37.035
																									4.81228	36.3909	4.91046	39.3603	4.89914	35.6914	4.87396	37.1475
																									4.81915	36.4782	4.91736	39.4505	4.91297	35.8518	4.88316	37.2602
																									4.826	36.5654	4.92433	39.5397	4.92677	36.0064	4.89237	37.3705
																									4.83284	36.6526	4.93127	39.6291	4.94065	36.1551	4.90159	37.4789
																									4.83969	36.7389	4.93822	39.7196	4.9545	36.3047	4.9108	37.5877
																									4.84654	36.8265	4.94518	39.8115	4.96835	36.4498	4.92002	37.6959
																									4.85342	36.9141	4.95211	39.9031	4.98231	36.5929	4.92928	37.8034
																									4.86033	37.0029	4.95907	39.9948	4.99616	36.7397	4.93852	37.9125
																									4.86719	37.0924	4.96605	40.0877	5.01012	36.8847	4.94779	38.0216
																									4.87402	37.1799	4.97305	40.1802	5.0241	37.0288	4.95706	38.1296
																									4.88091	37.2671	4.98004	40.2704	5.03807	37.1736	4.96634	38.2371
																									4.88785	37.3558	4.98697	40.3623	5.05208	37.3157	4.97564	38.3446
																									4.89476	37.4457	4.99395	40.4543	5.06609	37.4565	4.98493	38.4521
																									4.90164	37.5358	5.00099	40.5445	5.08011	37.5961	4.99425	38.5588
																									4.90852	37.6268	5.00801	40.6325	5.09416	37.7342	5.00357	38.6645
																									4.91544	37.7168	5.01499	40.7199	5.10823	37.8776	5.01289	38.7715
																									4.92238	37.8057	5.02197	40.809	5.12231	38.0199	5.02222	38.8782
																									4.9293	37.8952	5.02897	40.8971	5.13647	38.1618	5.03158	38.9847
																									4.93626	37.9854	5.03599	40.9828	5.15054	38.3052	5.04093	39.0911
																									4.94318	38.0765	5.04302	41.0674	5.16477	38.446	5.05032	39.1966
																									4.95008	38.1672	5.05007	41.1527	5.1789	38.5833	5.05968	39.3011
																									4.95704	38.2557	5.05707	41.2388	5.19308	38.7197	5.06906	39.4047
																									4.96402	38.3434	5.06407	41.3254	5.20732	38.8548	5.07847	39.5079
																									4.97096	38.4325	5.07113	41.412	5.22147	38.9918	5.08785	39.6121
																									4.9779	38.5215	5.07818	41.4982	5.23575	39.1306	5.09728	39.7167
																									4.98485	38.6103	5.08523	41.5843	5.25001	39.2707	5.1067	39.8217
																									4.99179	38.698	5.09228	41.6695	5.26429	39.4129	5.11612	39.9268
																									4.99876	38.7849	5.09933	41.7555	5.27865	39.5533	5.12558	40.0312
																									5.00577	38.8716	5.10639	41.8423	5.29291	39.6905	5.13502	40.1348
																									5.01277	38.9591	5.11347	41.9283	5.30727	39.8278	5.1445	40.2384
																									5.0197	39.0472	5.12059	42.0136	5.32161	39.9646	5.15397	40.3418
																									5.02664	39.1354	5.12767	42.0979	5.33595	40.1033	5.16342	40.4455
																									5.03367	39.2221	5.13469	42.1817	5.35039	40.2459	5.17292	40.5499
																									5.04071	39.3083	5.14176	42.2661	5.36478	40.3906	5.18242	40.655
																									5.04772	39.3955	5.14888	42.3526	5.37923	40.537	5.19194	40.7617
																									5.05471	39.4835	5.15598	42.4375	5.39371	40.6841	5.20147	40.8684
																									5.0617	39.5724	5.16307	42.5223	5.40814	40.8312	5.21097	40.9753
																									5.06874	39.6604	5.17015	42.6077	5.42265	40.9795	5.22051	41.0826
																									5.07577	39.7485	5.17724	42.6935	5.43714	41.1297	5.23005	41.1906
																									5.0828	39.8372	5.18436	42.7814	5.45166	41.2797	5.23961	41.2994
																									5.08981	39.9248	5.19151	42.8694	5.46623	41.4353	5.24918	41.4098
																									5.09681	40.0145	5.19865	42.9576	5.48075	41.5928	5.25873	41.5216
																									5.10386	40.1047	5.20575	43.0458	5.49537	41.7536	5.26833	41.6347
																									5.11092	40.1941	5.21286	43.1345	5.5027	41.8343	5.27549	41.721
																									5.11796	40.2841	5.22003	43.2227	5.50998	41.9156	5.28266	41.8074
																									5.12503	40.3751	5.22718	43.3114	5.51727	41.9973	5.28983	41.8946
																									5.13208	40.4675	5.23435	43.4	5.5246	42.0791	5.29701	41.9822
																									5.13912	40.5586	5.24149	43.4885	5.53926	42.241	5.30663	42.096
																									5.14619	40.6508	5.24862	43.5762	5.54658	42.322	5.3138	42.183
																									5.15329	40.7425	5.25576	43.664	5.55389	42.4026	5.32098	42.2697
																									5.16039	40.8345	5.26295	43.7509	5.56856	42.5601	5.33063	42.3818
																									5.16745	40.9279	5.27016	43.8376	5.58329	42.7215	5.3403	42.4956
																									5.1745	41.0208	5.27731	43.9245	5.59791	42.8809	5.34991	42.6087
																									5.18163	41.1137	5.28443	44.0114	5.6127	43.0394	5.35959	42.7215
																									5.18876	41.2046	5.29163	44.0978	5.62736	43.1972	5.36925	42.8332
																									5.19587	41.2957	5.29886	44.1856	5.6421	43.3516	5.37894	42.9443
																									5.20295	41.3862	5.30606	44.2748	5.6568	43.5049	5.3886	43.0553
																									5.21004	41.478	5.31324	44.3634	5.67147	43.6585	5.39825	43.1666
																									5.21715	41.5689	5.32042	44.453	5.6862	43.8114	5.40792	43.2778
																									5.22428	41.66	5.32763	44.5415	5.70089	43.9672	5.4176	43.3896
																									5.23143	41.7518	5.33487	44.6322	5.71559	44.1256	5.42729	43.5032
																									5.23853	41.8424	5.34211	44.7238	5.73033	44.2826	5.43699	43.6163
																									5.24562	41.9346	5.34933	44.8149	5.745	44.4381	5.44665	43.7292
																									5.25279	42.0274	5.35654	44.9053	5.75977	44.5898	5.45637	43.8408
																									5.25995	42.1207	5.36376	44.9952	5.77443	44.7396	5.46605	43.9518
																									5.26709	42.2141	5.37103	45.0846	5.78914	44.8891	5.47575	44.0626
																									5.27425	42.3077	5.37828	45.1745	5.80385	45.0376	5.48546	44.1733
																									5.28141	42.4019	5.38552	45.2657	5.81852	45.1901	5.49515	44.2859
																									5.28856	42.4973	5.39276	45.3558	5.83325	45.3451	5.50486	44.3994
																									5.29574	42.5919	5.39998	45.4447	5.84795	45.4992	5.51456	44.5119
																									5.30296	42.6854	5.40723	45.5346	5.86267	45.6537	5.52428	44.6246
																									5.31015	42.7784	5.41454	45.6251	5.87743	45.8058	5.53404	44.7364
																									5.31726	42.8725	5.42183	45.7182	5.89206	45.9559	5.54372	44.8489
																									5.32443	42.9665	5.42906	45.8114	5.90681	46.1067	5.55343	44.9616
																									5.33166	43.0614	5.43628	45.9045	5.92148	46.2576	5.56314	45.0745
																									5.33886	43.1558	5.4436	45.9978	5.93618	46.4099	5.57288	45.1878
																									5.34606	43.2504	5.45093	46.0901	5.95091	46.5673	5.58263	45.3026
																									5.35324	43.3454	5.45824	46.1832	5.96557	46.7232	5.59235	45.4172
																									5.36042	43.4399	5.46552	46.2769	5.98034	46.879	5.60209	45.5319
																									5.36765	43.5363	5.4728	46.3707	5.99504	47.0362	5.61183	45.6477
																									5.3749	43.6334	5.48013	46.4625	6.00971	47.1933	5.62158	45.7631
																									5.38213	43.7318	5.48746	46.5542	6.02447	47.3514	5.63135	45.8791
																									5.38933	43.8291	5.49478	46.6444	6.03907	47.5106	5.64106	45.9947
																									5.39655	43.9275	5.50207	46.7356	6.04647	47.5916	5.64836	46.0849
																									5.40381	44.0257	5.50936	46.8272	6.05388	47.6736	5.65568	46.1755
																									5.41107	44.1233	5.51671	46.918	6.0612	47.7556	5.663	46.2657
																									5.41834	44.2217	5.52406	47.0095	6.06852	47.8387	5.6703	46.3566
																									5.42559	44.3182	5.53141	47.1002	6.07588	47.9211	5.67763	46.4465
																									5.43282	44.4143	5.53875	47.1921	6.08326	48.0042	5.68494	46.5369
																									5.44007	44.5096	5.54607	47.2851	6.09061	48.0872	5.69225	46.6273
																									5.44736	44.6057	5.55342	47.3787	6.098	48.1715	5.69959	46.7187
																									5.45466	44.7018	5.56079	47.4714	6.10533	48.2561	5.70693	46.8097
																									5.46189	44.7973	5.56818	47.5649	6.11265	48.3394	5.71424	46.9005
																									5.46912	44.8915	5.5755	47.6594	6.12003	48.423	5.72155	46.9913
																									5.47644	44.9864	5.58283	47.7537	6.12741	48.5068	5.72889	47.0823
																									5.48375	45.0826	5.5902	47.8473	6.13476	48.5926	5.73624	47.1742
																									5.49106	45.1777	5.59759	47.9401	6.14209	48.6779	5.74358	47.2652
																									5.49836	45.2742	5.60496	48.0334	6.14942	48.7633	5.75091	47.357
																									5.50562	45.3691	5.6123	48.1265	6.15677	48.8485	5.75823	47.448
																									5.51294	45.4642	5.61961	48.2202	6.16415	48.9343	5.76557	47.5396
																									5.52029	45.5608	5.62696	48.313	6.17154	49.0221	5.77293	47.632
																									5.52763	45.6558	5.63434	48.4067	6.17886	49.1096	5.78027	47.724
																									5.53494	45.751	5.6417	48.5002	6.18613	49.1988	5.78759	47.8167
																									5.54224	45.8459	5.64902	48.593	6.19351	49.2879	5.79492	47.9089
																									5.54958	45.9397	5.65634	48.687	6.20092	49.3771	5.80228	48.0013
																									5.55695	46.0319	5.66372	48.7831	6.20829	49.4651	5.80965	48.0934
																									5.56429	46.1253	5.67108	48.8786	6.2156	49.5535	5.81699	48.1858
																									5.57162	46.2198	5.67844	48.9735	6.22296	49.6424	5.82434	48.2786
																									5.57897	46.3137	5.68579	49.0691	6.23034	49.7305	5.8317	48.3711
																									5.5863	46.4062	5.69314	49.1658	6.23769	49.818	5.83904	48.4633
																									5.59364	46.498	5.70049	49.2623	6.24506	49.9035	5.84639	48.5546
																									5.60105	46.5915	5.70786	49.3575	6.25239	49.9906	5.85377	48.6465
																									5.60841	46.6857	5.71527	49.453	6.25969	50.0766	5.86112	48.7385
																									5.61568	46.7802	5.7226	49.5482	6.26707	50.161	5.86845	48.8298
																									5.62301	46.8748	5.72988	49.6424	6.27444	50.247	5.87578	48.9214
																									5.63042	46.9692	5.73725	49.7373	6.28179	50.333	5.88315	49.0132
																									5.63779	47.0646	5.74463	49.833	6.28913	50.4197	5.89052	49.1057
																									5.64515	47.1595	5.75199	49.9271	6.29647	50.5059	5.89787	49.1975
																									5.65247	47.2546	5.75933	50.0208	6.30382	50.593	5.90521	49.2895
																									5.65983	47.3503	5.76665	50.1144	6.31118	50.68	5.91255	49.3816
																									5.66721	47.4446	5.77399	50.209	6.31858	50.7678	5.91993	49.4738
																									5.67458	47.5371	5.78138	50.3054	6.32592	50.8563	5.92729	49.5662
																									5.68191	47.63	5.78875	50.4011	6.33322	50.9442	5.93463	49.6584
																									5.68922	47.7235	5.79609	50.4971	6.34059	51.0332	5.94197	49.7512
																									5.69659	47.8153	5.80341	50.5936	6.348	51.1204	5.94933	49.8431
																									5.70395	47.9072	5.81077	50.6898	6.35536	51.2072	5.95669	49.9347
																									5.7113	47.9986	5.81816	50.7863	6.36268	51.2946	5.96404	50.0265
																									5.71867	48.0898	5.82552	50.8839	6.37001	51.3821	5.9714	50.1186
																									5.726	48.1817	5.83288	50.981	6.37737	51.4693	5.97875	50.2107
																									5.73332	48.2734	5.84022	51.0767	6.38473	51.555	5.98609	50.3017
																									5.7407	48.3646	5.84755	51.1725	6.39211	51.6419	5.99345	50.393
																									5.74809	48.457	5.8549	51.2681	6.39944	51.7277	6.00081	50.4843
																									5.75545	48.5489	5.8623	51.3649	6.40675	51.8153	6.00817	50.5764
																									5.76276	48.6402	5.86965	51.461	6.41412	51.9029	6.01551	50.668
																									5.7701	48.7315	5.87693	51.5564	6.4215	51.9906	6.02284	50.7595
																									5.7775	48.8223	5.88426	51.6517	6.42884	52.0775	6.0302	50.8505
																									5.78487	48.9123	5.89169	51.7475	6.43619	52.1647	6.03758	50.9415
																									5.79222	49.0016	5.89906	51.8441	6.44354	52.2531	6.04494	51.0329
																									5.79954	49.0918	5.90637	51.9417	6.45089	52.3407	6.05227	51.1247
																									5.80688	49.1819	5.9137	52.0396	6.45826	52.4291	6.05961	51.2168
																									5.81425	49.2716	5.92108	52.1371	6.46567	52.5157	6.067	51.3081
																									5.82163	49.3602	5.92844	52.2352	6.47301	52.6028	6.07436	51.3994
																									5.82897	49.4497	5.93581	52.3339	6.48029	52.6891	6.08169	51.4909
																									5.83628	49.5389	5.94318	52.4319	6.48765	52.7754	6.08904	51.5821
																									5.84364	49.6305	5.95051	52.5297	6.49505	52.8619	6.0964	51.674
																									5.85101	49.722	5.95784	52.627	6.50239	52.9488	6.10375	51.7659
																									5.85835	49.8137	5.96523	52.724	6.50971	53.0353	6.1111	51.8576
																									5.86572	49.9051	5.9726	52.8206	6.51705	53.1231	6.11846	51.9496
																									5.87307	49.997	5.97994	52.9182	6.5244	53.2115	6.1258	52.0422
																									5.8804	50.0884	5.98727	53.0148	6.53177	53.3006	6.13315	52.1346
																									5.88777	50.1793	5.9946	53.1104	6.53916	53.3907	6.14051	52.2268
																									5.89517	50.2697	6.00195	53.2074	6.54649	53.4803	6.14787	52.3191
																									5.90254	50.3585	6.00935	53.3041	6.55382	53.5704	6.15524	52.411
																									5.90984	50.448	6.01672	53.4029	6.56117	53.6612	6.16258	52.504
																									5.91716	50.5363	6.02401	53.5016	6.56857	53.7512	6.16991	52.5964
																									5.92455	50.6254	6.03131	53.6002	6.57593	53.8428	6.17726	52.6895
																									5.93191	50.7133	6.03872	53.6988	6.58328	53.9343	6.18464	52.7821
																									5.93926	50.8016	6.04612	53.7979	6.59062	54.0233	6.192	52.8743
																									5.94658	50.8899	6.05346	53.8958	6.59794	54.1122	6.19933	52.966
																									5.95391	50.9792	6.06078	53.9942	6.6053	54.2012	6.20667	53.0582
																									5.96128	51.0695	6.06815	54.0937	6.6127	54.291	6.21404	53.1514
																									5.96867	51.1598	6.07552	54.1909	6.62004	54.3797	6.22141	53.2435
																									5.97603	51.2503	6.08288	54.2881	6.62733	54.4685	6.22875	53.3356
																									5.98335	51.3401	6.09024	54.3844	6.63468	54.5573	6.23609	53.4273
																									5.99069	51.4297	6.09755	54.4826	6.64209	54.6467	6.24344	53.5197
																									5.99807	51.5185	6.10487	54.5793	6.64945	54.7352	6.2508	53.611
																									6.00544	51.6066	6.11226	54.6757	6.65677	54.8244	6.25816	53.7022
																									6.01281	51.6947	6.11962	54.772	6.66411	54.9136	6.26551	53.7934
																									6.02015	51.7802	6.12697	54.8695	6.67147	55.0025	6.27287	53.8841
																									6.02747	51.864	6.13431	54.9679	6.67884	55.0919	6.2802	53.9746
																									6.03481	51.9464	6.14165	55.0663	6.68621	55.1809	6.28756	54.0645
																									6.04221	52.0297	6.149	55.1648	6.69358	55.2697	6.29493	54.1547
																									6.04958	52.1116	6.15638	55.2631	6.7009	55.3586	6.30229	54.2444
																									6.05688	52.1927	6.16377	55.3621	6.70825	55.4462	6.30963	54.3337
																									6.0642	52.2744	6.17109	55.4616	6.71564	55.5336	6.31698	54.4232
																									6.07159	52.3568	6.1784	55.5615	6.723	55.6213	6.32433	54.5132
																									6.07897	52.4417	6.1858	55.6609	6.73034	55.7092	6.3317	54.6039
																									6.08632	52.5267	6.19319	55.7592	6.73768	55.796	6.33906	54.6939
																									6.09365	52.6127	6.20053	55.8575	6.74501	55.8829	6.3464	54.7843
																									6.10098	52.7	6.20785	55.9559	6.75235	55.9696	6.35373	54.8752
																									6.10835	52.7893	6.2152	56.0541	6.75975	56.0567	6.3611	54.9667
																									6.11572	52.8796	6.22256	56.1527	6.76712	56.1449	6.36847	55.0591
																									6.1231	52.9701	6.22993	56.2496	6.77441	56.2321	6.37581	55.1506
																									6.13044	53.0615	6.2373	56.347	6.78172	56.3202	6.38315	55.2429
																									6.13777	53.1524	6.24461	56.4431	6.78914	56.4074	6.3905	55.3343
																									6.14514	53.2426	6.25193	56.5418	6.79652	56.496	6.39786	55.4268
																									6.15252	53.3321	6.25932	56.6406	6.80386	56.5839	6.40523	55.5189
																									6.15987	53.4222	6.26668	56.7409	6.8112	56.6724	6.41258	55.6118
																									6.1672	53.5128	6.27403	56.8409	6.81855	56.7609	6.41993	55.7049
																									6.17453	53.6022	6.28138	56.9407	6.82592	56.8473	6.42728	55.7968
																									6.18188	53.6918	6.28872	57.041	6.83329	56.9326	6.43463	55.8885
																									6.18924	53.7821	6.29608	57.1401	6.84063	57.0179	6.44198	55.98
																									6.19664	53.8742	6.30346	57.2403	6.84794	57.1044	6.44935	56.073
																									6.20398	53.9658	6.31087	57.3391	6.85529	57.19	6.45671	56.165
																									6.21125	54.0571	6.31817	57.4382	6.86266	57.2755	6.46403	56.2569
																									6.21861	54.1486	6.32546	57.5359	6.87001	57.3606	6.47136	56.3484
																									6.22604	54.2403	6.33285	57.6345	6.87738	57.4457	6.47876	56.4402
																									6.2334	54.3327	6.34023	57.7323	6.88472	57.5316	6.48612	56.5322
																									6.24071	54.4245	6.34756	57.8285	6.89205	57.6181	6.49344	56.6237
																									6.24806	54.5167	6.35489	57.925	6.8994	57.7065	6.50079	56.7161
																									6.25545	54.6071	6.36223	58.0219	6.90679	57.7939	6.50816	56.8076
																									6.26279	54.6961	6.36958	58.12	6.91417	57.882	6.51551	56.8994
																									6.27016	54.7846	6.37697	58.2179	6.92147	57.9698	6.52287	56.9908
																									6.27749	54.8734	6.38434	58.3162	6.92881	58.0562	6.53021	57.0819
																									6.28479	54.9628	6.39167	58.4147	6.93621	58.1431	6.53756	57.1735
																									6.29217	55.0504	6.39899	58.5135	6.94359	58.2286	6.54492	57.2642
																									6.29955	55.1373	6.40637	58.6127	6.95094	58.3137	6.55229	57.3546
																									6.3069	55.2229	6.41376	58.7108	6.95827	58.3984	6.55964	57.444
																									6.31424	55.3101	6.42111	58.8098	6.9656	58.4826	6.56698	57.5342
																									6.32159	55.3967	6.42846	58.9084	6.97295	58.5659	6.57433	57.6237
																									6.32893	55.4834	6.43579	59.0068	6.98033	58.65	6.58169	57.7134
																									6.33627	55.5699	6.44312	59.1046	6.98769	58.7337	6.58903	57.8027
																									6.34368	55.6562	6.4505	59.2033	6.99499	58.8172	6.59639	57.8922
																									6.35103	55.7435	6.45789	59.3023			4.26964	38.3486
																									6.35832	55.8303	6.4652	59.4003			4.27451	38.4102
																									6.36569	55.9171	6.4725	59.4985			4.2794	38.4719
																									6.3731	56.0029	6.47989	59.5975			4.28433	38.5334
																									6.38046	56.0882	6.48728	59.6982			4.28925	38.5955
																									6.38779	56.1736	6.49463	59.8001			4.29414	38.6579
																									6.39511	56.2592	6.50196	59.9019			4.29902	38.7204
																									6.40247	56.3453	6.50929	60.0043			4.30392	38.7832
																									6.40983	56.4298	6.51666	60.1062			4.30883	38.8453
																									6.41721	56.5146	6.52403	60.2091			4.31375	38.9079
																									6.42454	56.5993	6.53141	60.3113			4.31865	38.9702
																									6.43185	56.685	6.53876	60.4141			4.32354	39.033
																									6.43922	56.7717	6.54607	60.5162			4.32843	39.096
																									6.4466	56.8589	6.55345	60.6168			4.33335	39.1585
																									6.45395	56.9466	6.56083	60.717			4.33826	39.2212
																									6.46131	57.0335	6.56818	60.8171			4.34316	39.2835
																									6.46866	57.1195	6.57552	60.9183			4.34806	39.3459
																									6.476	57.2034	6.58285	61.0185			4.35295	39.4073
																									6.48337	57.2872	6.59018	61.1196			4.35785	39.4689
																									6.49078	57.3693	6.59754	61.2201			4.36277	39.5298
																									6.49812	57.4501	6.60496	61.3218			4.36769	39.5906
																									6.51276	57.6095	6.61229	61.4232			4.37502	39.6776
																									6.5275	57.7673	6.61956	61.5251			4.38235	39.7641
																									6.54216	57.9253	6.62692	61.6282			4.38969	39.8512
																									6.54951	58.0086	6.63434	61.7311			4.39462	39.9132
																									6.55689	58.0934	6.6417	61.8337			4.39953	39.9757
																									6.56427	58.1792	6.64904	61.9359			4.40444	40.0384
																									6.57161	58.2668	6.65638	62.0379			4.40933	40.1015
																									6.57893	58.3539	6.66374	62.1396			4.41422	40.1645
																									6.58628	58.4416	6.67111	62.2408			4.41913	40.2275
																									6.59367	58.5302	6.67848	62.3415			4.42405	40.2906
																									6.60104	58.6194	6.6858	62.4432			4.42895	40.3542
																									6.60841	58.7085	6.69311	62.5448			4.43384	40.4178
																									6.61574	58.7975	6.70049	62.6448			4.43874	40.4808
																									6.62306	58.8858	6.70785	62.7452			4.44364	40.5437
																									6.63042	58.9739	6.7152	62.846			4.44854	40.6066
																									6.63782	59.0631	6.72257	62.9466			4.45346	40.6699
																									6.64516	59.1501	6.7299	63.0486			4.45835	40.7329
																									6.65244	59.2385	6.73723	63.1501			4.46322	40.7962
																									6.65978	59.3277	6.7446	63.2508			4.46813	40.8595
																									6.66719	59.4177	6.75199	63.3523			4.47306	40.9233
																									6.67456	59.5083	6.75934	63.4544			4.47797	40.9876
																									6.68189	59.599	6.76665	63.556			4.48285	41.0517
																									6.68922	59.6895	6.77401	63.6572			4.48774	41.1156
																									6.69658	59.7794	6.78141	63.7575			4.49266	41.179
																									6.70394	59.8703	6.78878	63.858			4.49758	41.2428
																									6.71132	59.9606	6.79612	63.9583			4.50248	41.3063
																									6.71869	60.0511	6.80344	64.0578			4.50738	41.3696
																									6.72601	60.1411	6.81078	64.1583			4.51226	41.4331
																									6.73335	60.2292	6.81815	64.2588			4.51717	41.496
																									6.74074	60.316	6.82553	64.3582			4.52209	41.558
																									6.7481	60.4034	6.83286	64.4571			4.52699	41.6202
																									6.75544	60.492	6.84016	64.5571			4.53187	41.683
																									6.76279	60.5789	6.84754	64.6576			4.53678	41.7455
																									6.77012	60.6651	6.85492	64.7584			4.54168	41.8078
																									6.77745	60.7502	6.86226	64.8588			4.54657	41.8697
																									6.78486	60.8362	6.86962	64.9585			4.5515	41.9316
																									6.79223	60.9237	6.87698	65.0593			4.5564	41.9943
																									6.79952	61.0113	6.88431	65.1599			4.56128	42.057
																									6.80683	61.0983	6.89168	65.2598			4.56617	42.1194
																									6.81423	61.1832	6.89909	65.3599			4.5711	42.181
																									6.82161	61.2675	6.90644	65.4588			4.57602	42.2421
																									6.82897	61.3487	6.91371	65.5577			4.58089	42.3022
																									6.8363	61.431	6.92107	65.6561			4.58579	42.3624
																									6.84364	61.5123	6.92845	65.7553			4.5907	42.4225
																									6.8584	61.6724	6.9358	65.8534			4.59807	42.5086
																									6.87305	61.8297	6.94316	65.9519			4.6054	42.5939
																									6.88777	61.99	6.95048	66.0509			4.61275	42.6803
																									6.89511	62.0725	6.9578	66.1489			4.61764	42.7405
																									6.90248	62.1583	6.96519	66.2485			4.62256	42.8023
																									6.90983	62.2461	6.97257	66.3479			4.62747	42.8647
																									6.91715	62.335	6.97991	66.4481			4.63236	42.9277
																									6.92451	62.4247	6.98724	66.5473			4.63725	42.9907
																									6.93189	62.5152	6.99459	66.6479			4.64216	43.0544
																									6.93928	62.6077	7.00196	66.7477			4.64708	43.1185
																									6.9466	62.6998	7.00933	66.8466			4.65198	43.1821
																									6.95392	62.7923	7.01671	66.9468			4.65688	43.2463
																									6.96131	62.885	7.02405	67.0457			4.66179	43.3102
																									6.96869	62.9755	7.03137	67.1441			4.66669	43.3732
																									6.97605	63.0644	7.03873	67.2414			4.67159	43.4352
																									6.98337	63.1519	7.04612	67.3397			4.6765	43.4972
																									6.9907	63.2399	7.05347	67.4373			4.68139	43.5591
																									6.99807	63.3274	7.06076	67.5357			4.68628	43.621
																									7.00545	63.4131	7.0681	67.6325			4.69118	43.6819
																									7.01281	63.5004	7.07549	67.7294			4.6961	43.7432
																									7.02011	63.5875	7.08285	67.8274			4.70099	43.805
																									7.02745	63.6762	7.09023	67.9238			4.70589	43.8666
																									7.03483	63.7646	7.09755	68.0197			4.71079	43.9281
																									7.04218	63.8541	7.10488	68.1151			4.71568	43.9897
																									7.04954	63.9456	7.11226	68.2115			4.7206	44.0524
																									7.0569	64.0381	7.11964	68.3087			4.72551	44.1156
																									7.06423	64.1318	7.127	68.4047			4.73041	44.1788
																									7.07159	64.2261	7.13432	68.5			4.7353	44.242
																									7.07898	64.3226	7.14166	68.595			4.74022	44.3059
																									7.08637	64.4162	7.14906	68.6903			4.74514	44.3688
																									7.09368	64.5106	7.15641	68.7846			4.75003	44.4317
																									7.10099	64.606	7.16375	68.881			4.75491	44.4957
																									7.10837	64.7018	7.17111	68.9768			4.75983	44.5595
																									7.11573	64.7979	7.17844	69.0731			4.76472	44.6237
																									7.12309	64.8943	7.18576	69.1697			4.76962	44.688
																									7.13042	64.9915	7.19316	69.2657			4.77453	44.7524
																									7.13773	65.0889	7.20056	69.3645			4.77943	44.8178
																									7.14509	65.1868	7.20785	69.4637			4.78431	44.8835
																									7.15249	65.285	7.21515	69.5632			4.78921	44.9494
																									7.15985	65.3844	7.22253	69.6617			4.79413	45.0154
																									7.16718	65.483	7.22992	69.7632			4.79903	45.0821
																									7.17452	65.582	7.23729	69.8641			4.80394	45.1487
																									7.18189	65.6819	7.24462	69.964			4.80884	45.2153
																									7.18925	65.7812	7.25196	70.0649			4.81374	45.282
																									7.19663	65.8804	7.25934	70.164			4.81865	45.3481
																									7.20398	65.9789	7.26672	70.2627			4.82357	45.4139
																									7.2113	66.0769	7.27406	70.361			4.82845	45.4793
																									7.21863	66.1745	7.28137	70.4591			4.83333	45.5445
																									7.22602	66.2726	7.28872	70.5577			4.83824	45.6101
																									7.23341	66.3706	7.29609	70.6559			4.84316	45.6755
																									7.24071	66.4678	7.30343	70.7537			4.84805	45.7405
																									7.24802	66.5652	7.3108	70.8511			4.85294	45.8054
																									7.25541	66.6634	7.31815	70.9508			4.85785	45.8714
																									7.26278	66.7624	7.32547	71.0499			4.86275	45.9374
																									7.27015	66.8601	7.33282	71.1496			4.86766	46.0032
																									7.27749	66.9585	7.34021	71.2489			4.87257	46.0691
																									7.2848	67.0567	7.34759	71.3491			4.87746	46.1353
																									7.29216	67.1555	7.35492	71.4498			4.88236	46.2018
																									7.29955	67.2548	7.36224	71.5502			4.88726	46.2683
																									7.30693	67.3539	7.36961	71.6511			4.89218	46.335
																									7.31425	67.4523	7.377	71.7501			4.89708	46.4008
																									7.3216	67.5496	7.38437	71.8493			4.90199	46.4663
																									7.32897	67.6458	7.3917	71.9477			4.90689	46.5312
																									7.33633	67.7419	7.39901	72.0467			4.91178	46.5962
																									7.34368	67.839	7.40637	72.1462			4.91668	46.6617
																									7.35105	67.9366	7.41376	72.2447			4.9216	46.7271
																									7.35837	68.0337	7.42112	72.3432			4.9265	46.7923
																									7.36568	68.13	7.42843	72.4423			4.93137	46.8574
																									7.37306	68.2253	7.43576	72.5424			4.93628	46.9226
																									7.38047	68.3217	7.44314	72.6433			4.9412	46.9883
																									7.3878	68.4196	7.45049	72.7448			4.9461	47.0548
																									7.39509	68.5174	7.45785	72.8456			4.95098	47.121
																									7.40244	68.615	7.46521	72.9475			4.95588	47.1875
																									7.40984	68.7132	7.47254	73.0494			4.96079	47.2542
																									7.41722	68.8131	7.47989	73.1508			4.9657	47.3213
																									7.42457	68.9117	7.48729	73.2526			4.97062	47.3881
																									7.43188	69.0099	7.49468	73.3539			4.97552	47.4546
																									7.43924	69.1076	7.50201	73.4543			4.98042	47.5206
																									7.44663	69.2061	7.5093	73.5536			4.98531	47.5866
																									7.45399	69.3042	7.51667	73.6536			4.99022	47.6526
																									7.4613	69.4031	7.52405	73.7535			4.99512	47.7189
																									7.46863	69.5027	7.5314	73.8532			5.00001	47.7853
																									7.476	69.6011	7.53874	73.9528			5.00491	47.8513
																									7.48335	69.6997	7.54605	74.0525			5.0098	47.9174
																									7.49071	69.7979	7.5534	74.1527			5.0147	47.9835
																									7.49809	69.8971	7.56079	74.2537			5.01963	48.0503
																									7.50541	69.9986	7.56817	74.3531			5.02453	48.1173
																									7.51274	70.0996	7.5755	74.4521			5.02941	48.1839
																									7.52011	70.2008	7.58283	74.5522			5.03431	48.251
																									7.5275	70.3014	7.5902	74.6515			5.03923	48.3176
																									7.53485	70.4029	7.59757	74.7501			5.04414	48.3844
																									7.54216	70.5044	7.60494	74.849			5.04903	48.4512
																									7.54951	70.6056	7.6123	74.946			5.05394	48.5172
																									7.55691	70.7049	7.61963	75.0427			5.05885	48.5825
																									7.56429	70.8035	7.62694	75.1386			5.06374	48.6474
																									7.57163	70.9024	7.63432	75.2339			5.06865	48.7121
																									7.57895	71.0002	7.64171	75.3306			5.07356	48.7769
																									7.58628	71.0995	7.64904	75.4266			5.07844	48.842
																									7.59367	71.1978	7.65634	75.5225			5.08333	48.9068
																									7.60104	71.2963	7.66371	75.6182			5.08825	48.9715
																									7.60837	71.3941	7.67109	75.7145			5.09315	49.0362
																									7.61568	71.4934	7.67846	75.8116			5.09805	49.1016
																									7.62305	71.5938	7.6858	75.9099			5.10295	49.1679
																									7.63042	71.6947	7.69312	76.0081			5.10785	49.2343
																									7.63777	71.796	7.70048	76.1054			5.11275	49.3005
																									7.64515	71.8962	7.70785	76.2042			5.11766	49.3668
																									7.65249	71.9978	7.71523	76.3025			5.12257	49.4334
																									7.65982	72.0986	7.72259	76.4008			5.12747	49.4998
																									7.66719	72.1992	7.72991	76.498			5.13237	49.5658
																									7.67459	72.2994	7.73726	76.5946			5.13729	49.6313
																									7.68196	72.3985	7.74465	76.6914			5.1422	49.6966
																									7.68923	72.4963	7.75201	76.7875			5.14708	49.7612
																									7.69657	72.5935	7.75935	76.8847			5.15197	49.8261
																									7.70397	72.6914	7.76669	76.9809			5.15688	49.8908
																									7.71132	72.7879	7.77401	77.0769			5.16178	49.9549
																									7.71866	72.8849	7.78136	77.1722			5.16667	50.019
																									7.726	72.981	7.78876	77.2687			5.17159	50.0832
																									7.73333	73.0766	7.79613	77.3656			5.17649	50.1474
																									7.74069	73.1733	7.80342	77.4629			5.18137	50.2121
																									7.74808	73.2706	7.81073	77.5599			5.18627	50.2768
																									7.75544	73.3674	7.81815	77.6555			5.1912	50.341
																									7.76275	73.4634	7.82554	77.7522			5.1961	50.4052
																									7.77009	73.5617	7.83286	77.8475			5.20098	50.4697
																									7.77749	73.6588	7.84021	77.9423			5.2059	50.5337
																									7.78486	73.7554	7.84757	78.0364			5.21081	50.5973
																									7.79222	73.8518	7.85492	78.1302			5.21571	50.6606
																									7.79956	73.9465	7.8623	78.2228			5.22062	50.7231
																									7.80689	74.0415	7.86964	78.3153			5.22551	50.7856
																									7.81423	74.1353	7.87694	78.409			5.23039	50.8481
																									7.82162	74.2302	7.8843	78.5011			5.23531	50.9104
																									7.829	74.3247	7.89168	78.5937			5.24022	50.9728
																									7.83628	74.4187	7.89903	78.6854			5.2451	51.0347
																									7.8436	74.5117	7.90638	78.7779			5.24999	51.0965
																									7.851	74.6042	7.91373	78.872			5.25491	51.1588
																									7.85837	74.6986	7.92107	78.9672			5.25981	51.2219
																									7.86573	74.7933					2.62191	24.9311
																									7.87306	74.8889					2.62435	24.963
																									7.8804	74.9839					2.6268	24.9946
																									7.88777	75.0791					2.62926	25.0264
																									7.89514	75.1733					2.63171	25.0578
																									7.90251	75.2677					2.63417	25.0892
																									7.90984	75.3616					2.63661	25.1205
																									7.91717	75.4535					2.63906	25.1512
																									7.92456	75.5449					2.64152	25.1816
																									7.93193	75.6344					2.64398	25.2115
																									7.93927	75.7251					2.64642	25.2417
																									7.94662	75.815					2.64887	25.2717
																									7.95394	75.9043					2.65131	25.3014
																									7.96128	75.9948					2.65376	25.3316
																									7.96866	76.0869					2.65622	25.3623
																									7.97606	76.1808					2.65869	25.3936
																									7.98337	76.2755					2.66112	25.4252
																									7.99065	76.3725					2.66355	25.4575
																									7.99803	76.4703					2.66601	25.4901
																									8.00544	76.5705					2.66848	25.5235
																									8.01279	76.6709					2.67093	25.557
																									8.02012	76.7726					2.67337	25.5909
																									8.02748	76.8749					2.67583	25.625
																									8.03485	76.9767					2.67828	25.6589
																									8.04222	77.0774					2.68074	25.6925
																									8.04958	77.178					2.68319	25.726
																									8.05689	77.2799					2.68563	25.76
																									8.06421	77.3818					2.68807	25.7939
																									8.07159	77.4834					2.69053	25.8278
																									8.07895	77.5852					2.69298	25.8617
																									8.08631	77.6862					2.69544	25.8954
																									8.09366	77.7889					2.69789	25.9296
																									8.10099	77.8914					2.70033	25.9638
																									8.10834	77.9943					2.70278	25.9981
																									8.11571	78.0975					2.70524	26.0325
																									8.1231	78.2007					2.7077	26.0669
																									8.13044	78.3054					2.71015	26.1018
																									8.13774	78.4098					2.71258	26.1366
																									8.14512	78.5142					2.71504	26.1714
																									8.15252	78.6173					2.71751	26.2058
																									8.15988	78.721					2.71996	26.2403
																									8.1672	78.8243					2.7224	26.2748
																									8.17453	78.9294					2.72484	26.3098
																									8.18188	79.0344					2.72729	26.3448
																									8.18926	79.1386					2.72975	26.3795
																									8.19663	79.2422					2.73221	26.4141
																									8.20395	79.345					2.73465	26.4483
																									8.21126	79.4481					2.73709	26.4827
																									8.21865	79.5525					2.73955	26.5175
																									8.22601	79.6574					2.742	26.5525
																									8.23335	79.7617					2.74445	26.5872
																									8.24072	79.8663					2.74691	26.6221
																									8.24806	79.97					2.74935	26.6567
																									8.2554	80.0724					2.7518	26.6908
																									8.26278	80.1747					2.75426	26.7249
																									8.27019	80.2777					2.75673	26.7592
																									8.27753	80.3795					2.75918	26.7932
																									8.2848	80.4818					2.7616	26.8273
																									8.29217	80.5833					2.76406	26.8611
																									8.29956	80.684					2.76652	26.8947
																									8.3069	80.7843					2.76897	26.9281
																									8.31424	80.8841					2.77141	26.9614
																									8.32157	80.9846					2.77386	26.9949
																									8.32891	81.0861					2.7763	27.0287
																									8.3363	81.1884					2.77877	27.0628
																									8.34368	81.2898					2.78123	27.0966
																									8.35102	81.3912					2.78367	27.1304
																									8.35834	81.492					2.78611	27.164
																									8.3657	81.5939					2.78857	27.198
																									8.37308	81.6951					2.79103	27.2317
																									8.38044	81.7964					2.79348	27.2655
																									8.3878	81.8972					2.79593	27.2991
																									8.39514	81.9976					2.79838	27.3325
																									8.40246	82.0975					2.80082	27.3658
																									8.40982	82.1971					2.80327	27.399
																									8.41722	82.298					2.80574	27.4327
																									8.42457	82.3976					2.80819	27.4659
																									8.43184	82.4971					2.81061	27.499
																									8.43921	82.5968					2.81307	27.5323
																									8.44661	82.6986					2.81554	27.5662
																									8.45397	82.8005					2.81799	27.6002
																									8.4613	82.903					2.82043	27.6343
																									8.46863	83.0052					2.82288	27.6684
																									8.47599	83.1073					2.82533	27.7024
																									8.48335	83.2105					2.82778	27.7368
																									8.49074	83.3128					2.83025	27.7709
																									8.4981	83.4147					2.8327	27.8049
																									8.50541	83.5166					2.83514	27.8389
																									8.51278	83.6176					2.83759	27.8725
																									8.52016	83.7169					2.84005	27.9056
																									8.5275	83.8162					2.8425	27.9387
																									8.53486	83.9172					2.84495	27.9724
																									8.5422	84.0166					2.8474	28.0055
																									8.54951	84.1163					2.84984	28.0388
																									8.55687	84.2152					2.85229	28.0717
																									8.56428	84.3143					2.85476	28.1048
																									8.57164	84.4163					2.85721	28.1388
																									8.57892	84.5183					2.85964	28.1728
																									8.58625	84.6198					2.86208	28.2066
																									8.59365	84.7216					2.86455	28.2405
																									8.60104	84.8242					2.86701	28.2747
																									8.60838	84.9251					2.86946	28.3084
																									8.61572	85.026					2.87191	28.342
																									8.62307	85.1264					2.87436	28.3755
																									8.63044	85.2259					2.87681	28.4086
																									8.63781	85.3258					2.87927	28.4419
																									8.64515	85.4246					2.88172	28.4749
																									8.65246	85.5236					2.88415	28.5079
																									8.65981	85.6224					2.8866	28.5408
																									8.66719	85.7201					2.88906	28.5734
																									8.67453	85.8178					2.89151	28.6059
																									8.6819	85.9171					2.89397	28.639
																									8.68924	86.018					2.89641	28.6727
																									8.69657	86.1174					2.89886	28.7058
																									8.70391	86.2176					2.9013	28.7392
																									8.71131	86.3163					2.90377	28.7721
																									8.71869	86.4149					2.90623	28.805
																									8.726	86.5133					2.90867	28.8378
																									8.73332	86.6112					2.91111	28.8704
																									8.74073	86.709					2.91358	28.903
																									8.74811	86.8053					2.91604	28.9351
																									8.75546	86.9007					2.91849	28.9669
																									8.76279	86.995					2.92093	28.9983
																									8.77011	87.0917					2.92337	29.0306
																									8.77748	87.1869					2.92583	29.0623
																									8.78486	87.2813					2.92829	29.0938
																									8.7922	87.3768					2.93073	29.1256
																									8.79951	87.4735					2.93317	29.1578
																									8.80687	87.5699					2.93562	29.19
																									8.81424	87.6668					2.93808	29.2223
																									8.82158	87.7643					2.94053	29.2548
																									8.82896	87.8595					2.94299	29.2865
																									8.83631	87.9564					2.94544	29.3188
																									8.84364	88.0529					2.94788	29.351
																									8.85101	88.1495					2.95034	29.3832
																									8.8584	88.2475					2.9528	29.4158
																									8.86578	88.3428					2.95526	29.4476
																									8.87308	88.4366					2.95769	29.4789
																									8.88039	88.5307					2.96013	29.5102
																									8.88777	88.6251					2.96259	29.5417
																									8.89514	88.7194					2.96505	29.5731
																									8.90251	88.8134					2.9675	29.6045
																									8.90983	88.9071					2.96994	29.6357
																									8.91714	89.0009					2.97238	29.667
																									8.92452	89.095					2.97484	29.6983
																									8.93191	89.1888					2.9773	29.7296
																									8.93926	89.2826					2.97975	29.7609
																									8.94658	89.3763					2.98219	29.7921
																									8.95394	89.4702					2.98465	29.8234
																									8.96129	87.8766					2.9871	29.2922

## Sheet: Tensile 3 mm
	T31A	T31A	T31B	T31B	T31C	T31C	T31	T31	T32A	T32A	T32B	T32B	T32C	T32C	T32	T32	T33A	T33A	T33B	T33B	T33C	T33C	T33	T33	T34A	T34A	T34B	T34B	T34C	T34C	T34	T34
	Elongation	Standard force	Elongation	Standard force	Elongation	Standard force	Elongation	Standard force	Elongation	Standard force	Elongation	Standard force	Elongation	Standard force	Elongation	Standard force	Elongation	Standard force	Elongation	Standard force	Elongation	Standard force	Elongation	Standard force	Elongation	Standard force	Elongation	Standard force	Elongation	Standard force	Elongation	Standard force
	%	kpsi	%	kpsi	%	kpsi	%	kpsi	%	kpsi	%	kpsi	%	kpsi	%	kpsi	%	kpsi	%	kpsi	%	kpsi	%	kpsi	%	kpsi	%	kpsi	%	kpsi	%	kpsi
	0	0.0740632	0	0.0629571	0	0.0737762	0	0.0702655	0	0.0815554	0	0.0687339	0	0.0750185	0	0.0751026	0	0.078568	0	0.0765586	0	0.0728948	0	0.0760071	0	0.0664681	0	0.0768272	0	0.0809079	0	0.0747344
	8.48264e-08	0.0746424	1.71915e-06	0.0630164	1.87183e-06	0.0737601	1.22527e-06	0.070473	9.1047e-07	0.0800954	-1.88314e-06	0.066747	-1.23281e-06	0.0759994	-7.35162e-07	0.0742806	-1.13102e-08	0.0783096	2.55045e-06	0.0765815	-1.60605e-06	0.0742106	3.1103e-07	0.0763672	1.41377e-07	0.0670224	2.35252e-06	0.076693	1.45336e-06	0.0807542	1.31575e-06	0.0748232
	1.58343e-07	0.0728255	3.31388e-06	0.0616699	-1.00095e-06	0.073014	8.23758e-07	0.0691698	-1.13102e-08	0.078281	-7.12541e-07	0.066538	-3.1103e-07	0.0769518	-3.4496e-07	0.0739236	-1.83225e-06	0.078596	2.18852e-06	0.0777252	3.95858e-08	0.0742479	1.31952e-07	0.0768564	-8.53919e-07	0.0654071	1.34591e-06	0.0761949	9.89641e-07	0.0803547	4.93878e-07	0.0739856
	-2.54479e-07	0.0737905	1.11405e-06	0.0612803	1.71915e-06	0.0732721	8.59574e-07	0.0694476	1.74742e-06	0.0778558	-6.84266e-07	0.0672663	-5.76819e-07	0.0772041	1.62113e-07	0.0741087	-1.4477e-06	0.0780051	4.69372e-07	0.0770951	1.41377e-07	0.0748255	-2.78984e-07	0.0766419	-1.35722e-07	0.0664556	-1.01792e-07	0.0764077	1.99059e-06	0.0809098	5.84359e-07	0.074591
	6.22061e-08	0.0744481	-9.10469e-07	0.0613922	-4.58062e-07	0.0731523	-4.35442e-07	0.0696642	2.08673e-06	0.0778614	-1.3855e-06	0.0667903	-1.39115e-06	0.0779631	-2.29974e-07	0.0742049	-4.52407e-07	0.0765907	7.35163e-08	0.0752366	1.30067e-07	0.0747408	-8.29412e-08	0.0755227	5.14613e-07	0.0669406	1.0575e-06	0.0777368	2.8841e-06	0.0807033	1.4854e-06	0.0751269
	-2.77099e-07	0.074753	1.85487e-06	0.0616379	-9.61365e-07	0.0737076	2.05468e-07	0.0700328	5.20268e-07	0.0764708	-1.11405e-06	0.0659352	-8.76539e-07	0.0775787	-4.90108e-07	0.0733282	-1.95666e-06	0.0761878	-2.71444e-07	0.0742456	2.60134e-07	0.0736406	-6.5599e-07	0.0746913	2.9972e-07	0.0665211	1.80963e-07	0.0771472	5.42889e-07	0.0795798	3.4119e-07	0.074416
	-1.67391e-06	0.07383	3.05375e-07	0.0625875	2.37514e-07	0.0743042	-3.77006e-07	0.0702406	9.2178e-07	0.0768635	-2.68617e-06	0.0658448	-7.63437e-07	0.0753158	-8.42608e-07	0.0726747	-9.3309e-07	0.0763569	-1.69651e-08	0.0721545	-1.0575e-06	0.0733714	-6.69185e-07	0.0739609	-6.27715e-07	0.0673855	-7.29507e-07	0.0768591	1.01226e-06	0.0797067	-1.14987e-07	0.0746505
	-1.80963e-07	0.0741183	-1.63998e-07	0.0638553	4.58062e-07	0.0729496	3.77007e-08	0.0703077	4.24132e-07	0.0771345	-8.25643e-07	0.06466	-1.21019e-06	0.0751289	-5.37233e-07	0.0723078	-7.35162e-07	0.0754598	8.14333e-07	0.0724424	1.47033e-07	0.0750447	7.54013e-08	0.0743156	9.3309e-07	0.0670398	1.01792e-06	0.0766307	1.96797e-06	0.0813607	1.30633e-06	0.0750104
	-1.74742e-06	0.0720153	4.52407e-07	0.064422	-5.82474e-07	0.0736596	-6.2583e-07	0.0700323	-5.65508e-08	0.0773352	-6.27715e-07	0.0630426	-4.97648e-07	0.0749371	-3.93971e-07	0.0717716	2.71444e-07	0.0750252	1.23846e-06	0.0721029	-5.08959e-08	0.0746902	4.86338e-07	0.0739395	8.48263e-07	0.0669875	1.19888e-06	0.0751569	5.08958e-07	0.0810543	8.52033e-07	0.0743996
	5.65508e-08	0.0707965	-3.50616e-07	0.0645417	-1.60039e-06	0.0728721	-6.31485e-07	0.0694034	7.46472e-07	0.07716	-5.76819e-07	0.0627424	-2.03583e-07	0.0740118	-1.13101e-08	0.0713047	1.2724e-06	0.0745907	-4.91993e-07	0.0737526	-9.04814e-07	0.0750977	-4.14706e-08	0.0744803	4.46752e-07	0.066546	-1.90577e-06	0.0734686	1.61736e-06	0.081585	5.27809e-08	0.0738665
	1.08012e-06	0.0704614	1.96797e-06	0.0621998	-3.3365e-07	0.0727507	9.04814e-07	0.0684707	-1.17626e-06	0.0779264	8.87849e-07	0.06202	-5.14613e-07	0.0745098	-2.67674e-07	0.0714854	-1.67391e-06	0.0738971	-3.61926e-07	0.0732848	-2.90106e-06	0.0745298	-1.64563e-06	0.0739039	9.2178e-07	0.0667816	7.40817e-07	0.073255	5.48544e-07	0.0825113	7.37047e-07	0.0741826
	9.16125e-07	0.0705011	1.92273e-07	0.061332	-6.22058e-08	0.0727661	3.48731e-07	0.0681997	8.48264e-07	0.078396	-1.35722e-06	0.0610119	-8.31298e-07	0.0754038	-4.46752e-07	0.0716039	-9.10469e-07	0.0732332	-9.50055e-07	0.0737327	-2.37514e-07	0.0738678	-6.99346e-07	0.0736112	9.10469e-07	0.0667732	8.76539e-07	0.0732559	1.36288e-06	0.083255	1.04996e-06	0.074428
	-6.67301e-07	0.0702575	1.7248e-06	0.0623603	-5.71164e-07	0.0735886	1.62113e-07	0.0687354	-2.65789e-07	0.0786489	4.75027e-07	0.0603988	-2.115e-06	0.0757655	-6.35255e-07	0.0716044	-2.52783e-06	0.0733712	4.63718e-07	0.0730241	-6.50335e-07	0.0716798	-9.04814e-07	0.0726917	-5.25923e-07	0.0686988	-1.70218e-06	0.0726297	7.52127e-07	0.0823234	-4.91993e-07	0.0745506
	-4.52407e-08	0.0713878	7.29506e-07	0.061054	-1.40246e-06	0.071767	-2.39399e-07	0.0680696	1.15364e-06	0.0786916	-1.46467e-06	0.060969	-3.84546e-07	0.0774126	-2.31859e-07	0.0723577	-1.35722e-06	0.0733683	-1.24412e-07	0.0725895	3.84546e-07	0.0703684	-3.65696e-07	0.0721087	4.46752e-07	0.0673582	8.87849e-07	0.0733657	1.53253e-06	0.0813575	9.5571e-07	0.0740271
	1.63432e-06	0.0731799	6.20929e-06	0.0604638	-1.15364e-06	0.0713674	2.22999e-06	0.068337	1.08578e-06	0.0780801	-6.39025e-07	0.0604574	-1.75873e-06	0.0783511	-4.37327e-07	0.0722962	7.06886e-07	0.0746974	-6.22058e-08	0.0727809	1.21019e-06	0.0682349	6.1829e-07	0.0719044	-1.13102e-06	0.0700365	1.86052e-06	0.0742718	7.18762e-06	0.0811186	2.63904e-06	0.0751423
	1.66825e-06	0.0730447	6.2992e-05	0.062379	-8.76539e-07	0.0709873	2.12613e-05	0.0688037	-2.54479e-07	0.0768834	-1.93404e-06	0.0605101	4.62021e-06	0.0784407	8.10563e-07	0.0719447	-1.34026e-06	0.0753442	7.18197e-07	0.0734096	8.58443e-06	0.0718416	2.65412e-06	0.0735318	2.31859e-07	0.0698053	-1.13102e-06	0.0744783	7.29507e-05	0.0831602	2.40172e-05	0.0758146
	3.13235e-05	0.074785	0.000303616	0.0649152	-7.74747e-07	0.0701049	0.000111388	0.069935	5.33275e-06	0.0769772	-3.74932e-06	0.0604518	7.43475e-05	0.0820984	2.53103e-05	0.0731758	4.24132e-07	0.0763009	2.46053e-05	0.0746525	0.000106497	0.0751181	4.3842e-05	0.0753572	5.65492e-09	0.0705859	2.88466e-05	0.0769533	0.000306868	0.0892226	0.000111907	0.0789206
	0.000200354	0.0772718	0.000658496	0.0683177	5.65512e-08	0.0718576	0.000286302	0.0724824	7.50996e-05	0.0785739	-7.52127e-07	0.0605262	0.000321051	0.0850766	0.000131799	0.0747256	3.88448e-05	0.0773557	0.000185855	0.0783915	0.00039671	0.0801068	0.000207137	0.078618	1.56533e-05	0.070067	0.000183581	0.0804798	0.00071995	0.0972405	0.000306395	0.0825958
	0.000536679	0.0818568	0.00120319	0.0770591	1.3165e-05	0.0735243	0.000584346	0.0774801	0.000313654	0.0821513	-2.63527e-06	0.0601097	0.000721539	0.0915449	0.000344186	0.0779353	0.000219638	0.0802914	0.00057419	0.0871615	0.000809074	0.0890838	0.0005343	0.0855122	0.0001215	0.0733125	0.000494153	0.0854527	0.00126955	0.111115	0.000628399	0.08996
	0.00104107	0.0890726	0.0018834	0.0865451	0.000123134	0.0762723	0.00101587	0.0839633	0.000722828	0.0898624	1.9397e-06	0.0602507	0.0012593	0.104246	0.000661357	0.0847863	0.000558406	0.0858891	0.00111311	0.097703	0.00138481	0.1018	0.00101878	0.0951307	0.000406488	0.0770132	0.000977748	0.094325	0.00196039	0.130426	0.00111487	0.100588
	0.00167016	0.0995777	0.00274161	0.100035	0.000423583	0.0808182	0.00161178	0.0934769	0.00127029	0.101508	6.43097e-05	0.0628622	0.0019623	0.120143	0.00109897	0.0948378	0.00107891	0.0947672	0.00184876	0.113599	0.00212426	0.114974	0.00168398	0.10778	0.000873858	0.0870658	0.00156813	0.106102	0.00280789	0.151479	0.00174996	0.114882
	0.00246431	0.114112	0.00373909	0.115115	0.000842716	0.0891239	0.0023487	0.106117	0.00196653	0.114684	0.000289625	0.0667063	0.00280898	0.138119	0.00168838	0.106503	0.00172617	0.107078	0.00278036	0.135301	0.00300838	0.133235	0.00250497	0.125204	0.00146008	0.0990751	0.00238378	0.122757	0.00384025	0.174689	0.00256137	0.132174
	0.00340527	0.130843	0.00486662	0.131375	0.00144463	0.0990329	0.00323884	0.120417	0.0028186	0.13326	0.000664139	0.0736331	0.00383282	0.160921	0.00243852	0.122605	0.00255864	0.124055	0.00388678	0.159491	0.00403562	0.154508	0.00349368	0.146018	0.00220078	0.117916	0.0032933	0.144251	0.00501504	0.203186	0.00350304	0.155117
	0.00451853	0.149556	0.00618605	0.147765	0.00222654	0.112701	0.00431037	0.136674	0.00385267	0.154589	0.0012053	0.0826022	0.00501291	0.186932	0.00335696	0.141375	0.00350855	0.14334	0.00520159	0.186508	0.00525643	0.177465	0.00465552	0.169104	0.00309811	0.141099	0.00438816	0.167594	0.00632897	0.229263	0.00460508	0.179319
	0.00576196	0.170586	0.0076667	0.164896	0.00311332	0.131005	0.00551399	0.155496	0.00499871	0.178737	0.00188005	0.0946107	0.00634061	0.21387	0.00440646	0.162406	0.00464149	0.165914	0.00669774	0.217409	0.00661182	0.200838	0.00598368	0.19472	0.0041617	0.165456	0.0056616	0.194544	0.0078167	0.251524	0.00588	0.203841
	0.00722425	0.19355	0.00929268	0.178695	0.004164	0.152172	0.00689364	0.174806	0.00633509	0.204035	0.00270912	0.109869	0.0078261	0.244052	0.00562344	0.185985	0.00590909	0.190659	0.00839681	0.247905	0.00812359	0.223982	0.0074765	0.220849	0.00539244	0.191868	0.00703733	0.223313	0.0094527	0.271877	0.00729416	0.229019
	0.00877535	0.213549	0.0110769	0.190605	0.00539001	0.174751	0.00841409	0.192968	0.00781537	0.231934	0.00373714	0.126913	0.00944985	0.272052	0.00700079	0.2103	0.00735541	0.218734	0.010269	0.27572	0.00979908	0.24597	0.00914115	0.246808	0.00675296	0.221205	0.00862547	0.251445	0.0112603	0.287232	0.00887958	0.253294
	0.010539	0.233088	0.0130129	0.200387	0.00674449	0.199044	0.0100988	0.21084	0.00945593	0.256597	0.00488368	0.14704	0.0112575	0.29754	0.00853236	0.233726	0.00892844	0.246991	0.0123542	0.301882	0.0116423	0.266301	0.010975	0.271725	0.00830522	0.249522	0.0103346	0.27838	0.0132203	0.297439	0.01062	0.275114
	0.0124154	0.251399	0.015096	0.207503	0.00828669	0.225574	0.0119327	0.228159	0.0112616	0.279355	0.00618532	0.167841	0.0132191	0.319278	0.010222	0.255491	0.0106996	0.271892	0.0146159	0.323637	0.0136379	0.283405	0.0129845	0.292978	0.00997588	0.276932	0.0122167	0.303487	0.0153324	0.307399	0.0125083	0.295939
	0.0144663	0.266947	0.0173748	0.214041	0.00997847	0.249489	0.0139398	0.243492	0.0132061	0.299292	0.00765804	0.189903	0.0153284	0.336068	0.0120642	0.275088	0.0126068	0.291501	0.0170626	0.340787	0.0157844	0.29608	0.0151513	0.309456	0.0118297	0.302649	0.0142543	0.320945	0.0176052	0.314113	0.0145631	0.312569
	0.0166829	0.279016	0.019787	0.219395	0.0118157	0.273054	0.0160952	0.257155	0.0153454	0.317974	0.00928103	0.208214	0.0176112	0.349617	0.0140792	0.291935	0.0146787	0.308356	0.0197091	0.356585	0.0180806	0.305431	0.0174895	0.323457	0.013833	0.321584	0.0164616	0.336199	0.0200321	0.3193	0.0167756	0.325694
	0.0190613	0.290709	0.0223505	0.225282	0.0138353	0.29714	0.0184157	0.271044	0.0175968	0.330097	0.0110803	0.225263	0.0200396	0.360235	0.0162389	0.305199	0.0169081	0.319303	0.0225358	0.371325	0.0205295	0.311346	0.0199911	0.333991	0.0160004	0.335572	0.0188144	0.346625	0.0226266	0.323719	0.0191472	0.335306
	0.0215705	0.301744	0.0250888	0.231498	0.0160063	0.318129	0.0208885	0.28379	0.020041	0.340196	0.0130305	0.235727	0.0226086	0.371075	0.01856	0.315666	0.0192833	0.327866	0.0255909	0.383539	0.0231576	0.316706	0.0226773	0.342704	0.0183283	0.346695	0.0213021	0.354966	0.025373	0.327175	0.0216678	0.342945
	0.0242472	0.309719	0.0279675	0.237711	0.0183134	0.335589	0.0235094	0.29434	0.0226141	0.350064	0.0151151	0.244394	0.0253642	0.3806	0.0210311	0.325019	0.0218317	0.337103	0.0287957	0.395597	0.025929	0.32049	0.0255188	0.351063	0.0208002	0.353175	0.0239722	0.364716	0.0282683	0.329067	0.0243469	0.348986
	0.0270993	0.31646	0.0310229	0.24318	0.0207939	0.353519	0.0263054	0.304386	0.0253711	0.357622	0.017367	0.249325	0.0282806	0.390421	0.0236729	0.332456	0.0245325	0.346669	0.0322174	0.406729	0.0288665	0.327145	0.0285388	0.360181	0.0234385	0.358853	0.0267897	0.376454	0.0313355	0.33379	0.0271879	0.356366
	0.0300855	0.322968	0.0342109	0.249169	0.0234337	0.366841	0.0292433	0.312992	0.0282738	0.363446	0.0197837	0.253833	0.0313253	0.398761	0.0264609	0.33868	0.0273981	0.353744	0.0358154	0.419125	0.0319567	0.335027	0.0317234	0.369299	0.0262159	0.365653	0.0297866	0.386954	0.034554	0.336859	0.0301855	0.363155
	0.0332429	0.331452	0.0375796	0.254733	0.0262214	0.378025	0.0323479	0.321403	0.0313269	0.371541	0.0223639	0.257666	0.0345434	0.409573	0.0294114	0.34626	0.0303875	0.359975	0.0396017	0.432138	0.0352159	0.344663	0.0350684	0.378925	0.0291821	0.373476	0.0329181	0.398668	0.0379208	0.342016	0.0333403	0.371386
	0.0365554	0.338082	0.0410978	0.259831	0.0291646	0.390221	0.0356059	0.329378	0.0345529	0.378971	0.0250827	0.262025	0.0379222	0.417161	0.0325193	0.352719	0.0335622	0.363913	0.0435847	0.447123	0.0386029	0.352888	0.0385832	0.387975	0.0322724	0.382073	0.0362176	0.410494	0.0414544	0.349226	0.0366482	0.380598
	0.0400299	0.345468	0.0447671	0.266408	0.0322708	0.403672	0.0390226	0.338516	0.0379344	0.385521	0.0279739	0.265839	0.0414436	0.425377	0.035784	0.358912	0.0368889	0.365991	0.0477724	0.461549	0.0421688	0.363154	0.0422767	0.396898	0.0355447	0.391611	0.0396597	0.418997	0.045154	0.356929	0.0401194	0.389179
	0.0436523	0.352873	0.0485906	0.275013	0.0355399	0.415464	0.0425943	0.347783	0.0414464	0.394609	0.0310136	0.270487	0.04514	0.435643	0.0392	0.366913	0.0403732	0.369534	0.0521368	0.478809	0.0458817	0.374831	0.0461306	0.407725	0.0389594	0.400918	0.0432802	0.426984	0.0489882	0.365613	0.0437426	0.397838
	0.0474331	0.361876	0.0525825	0.284331	0.0389591	0.428316	0.0463249	0.358174	0.045147	0.403912	0.0342252	0.275173	0.0489752	0.447757	0.0427825	0.375614	0.0440192	0.375283	0.0567027	0.496052	0.0497754	0.389727	0.0501658	0.420354	0.042541	0.412655	0.0470442	0.43674	0.0529927	0.375759	0.0475259	0.408385
	0.0513659	0.36944	0.0567245	0.293393	0.0425461	0.440331	0.0502122	0.367721	0.0489884	0.414426	0.0375762	0.279292	0.0529785	0.459811	0.0465144	0.384509	0.0478287	0.380473	0.0614351	0.513152	0.053805	0.404034	0.0543563	0.432553	0.0462704	0.423391	0.050986	0.447075	0.0571678	0.384467	0.0514747	0.418311
	0.0554637	0.378742	0.0610398	0.305498	0.046285	0.453111	0.0542628	0.379117	0.0529879	0.427071	0.0410934	0.28556	0.0571369	0.47389	0.0504061	0.395507	0.0517611	0.387115	0.0663904	0.530348	0.0580065	0.420052	0.0587194	0.445839	0.0501795	0.431347	0.0550512	0.456473	0.06147	0.394478	0.0555669	0.427433
	0.05973	0.388821	0.0654903	0.316333	0.0501613	0.466288	0.0584605	0.390481	0.0571563	0.440087	0.0447569	0.29181	0.0614707	0.490426	0.0544613	0.407441	0.0558773	0.395374	0.0715241	0.54996	0.0623419	0.435894	0.0632478	0.460409	0.0542096	0.441389	0.059293	0.469091	0.0659477	0.407422	0.0598168	0.439301
	0.0641331	0.398952	0.0701085	0.326217	0.0542156	0.48018	0.0628191	0.401783	0.0614766	0.451703	0.0485831	0.299285	0.0659497	0.505155	0.0586698	0.418714	0.060159	0.402782	0.0768435	0.568416	0.0668571	0.451019	0.0679532	0.474072	0.0584309	0.451019	0.0636878	0.480395	0.0705739	0.417477	0.0642309	0.44963
	0.0687194	0.407792	0.0748878	0.337269	0.0584343	0.494658	0.0673472	0.41324	0.0659521	0.462121	0.0525785	0.306625	0.070581	0.519397	0.0630372	0.429381	0.0645855	0.407687	0.0823616	0.587006	0.0715153	0.462243	0.0728208	0.485645	0.0627834	0.459853	0.0682424	0.492443	0.0753705	0.431268	0.0687988	0.461188
	0.0734394	0.414937	0.0798169	0.349129	0.0627968	0.509902	0.0720177	0.424656	0.0705766	0.472979	0.0567247	0.316437	0.0753668	0.534705	0.0675561	0.441373	0.0691775	0.414756	0.0880773	0.60726	0.0763541	0.476796	0.0778697	0.499604	0.0673033	0.46896	0.0729643	0.50213	0.0803083	0.447756	0.0735253	0.472949
	0.078325	0.422639	0.0849113	0.358795	0.0673171	0.52452	0.0768511	0.435318	0.075366	0.484985	0.0610305	0.324732	0.0803167	0.551709	0.0722377	0.453809	0.073907	0.421514	0.09396	0.627872	0.0813209	0.49167	0.0830627	0.513685	0.0719981	0.480337	0.0778272	0.511864	0.0854252	0.464094	0.0784168	0.485432
	0.0833541	0.43026	0.0901166	0.371002	0.0720004	0.538441	0.0818237	0.446568	0.0803109	0.496876	0.0654968	0.332338	0.0854191	0.567274	0.0770756	0.465496	0.0788126	0.425625	0.100048	0.647718	0.0864721	0.505021	0.0884442	0.526121	0.0768409	0.489882	0.082854	0.519104	0.0906248	0.480442	0.0834399	0.496476
	0.0885304	0.438775	0.0953562	0.383444	0.0768515	0.552831	0.0869127	0.45835	0.0854132	0.509026	0.0701022	0.339318	0.0906223	0.583749	0.0820459	0.477364	0.0838763	0.431007	0.106325	0.668127	0.0916703	0.517196	0.0939574	0.538777	0.0818416	0.499319	0.0880143	0.530328	0.0958636	0.500268	0.0885732	0.509972
	0.0937575	0.447965	0.100585	0.394868	0.0818306	0.569245	0.0920578	0.470693	0.0906159	0.521848	0.0748845	0.348497	0.0958582	0.602135	0.0871195	0.490827	0.0890716	0.437993	0.112665	0.686516	0.0969165	0.531736	0.0995511	0.552082	0.0869752	0.509364	0.0932342	0.540828	0.101097	0.518522	0.0937687	0.522905
	0.0990161	0.458473	0.105828	0.405602	0.0869881	0.584925	0.0972774	0.483	0.0958611	0.534616	0.0797998	0.35638	0.101116	0.618924	0.0922589	0.503306	0.0943011	0.444189	0.119035	0.704211	0.102152	0.542239	0.105163	0.563546	0.0921927	0.521908	0.098467	0.553221	0.106354	0.53763	0.0990047	0.537586
	0.104262	0.468382	0.111074	0.417303	0.0921855	0.600999	0.102507	0.495561	0.101109	0.546169	0.0848944	0.364036	0.106351	0.633807	0.0974513	0.514671	0.0995419	0.450369	0.125397	0.721579	0.107418	0.552204	0.110786	0.574717	0.0974426	0.533511	0.103734	0.56622	0.111603	0.556818	0.10426	0.552183
	0.109518	0.478287	0.116335	0.426257	0.0974453	0.617657	0.107766	0.5074	0.106353	0.557652	0.0901008	0.373414	0.111607	0.648402	0.102687	0.526489	0.104785	0.457012	0.131764	0.739596	0.112653	0.565206	0.116401	0.587271	0.102674	0.544752	0.108984	0.579503	0.11686	0.575762	0.109506	0.566672
	0.114746	0.488395	0.121581	0.433403	0.102678	0.631658	0.113002	0.517819	0.111592	0.568981	0.0953452	0.382489	0.116858	0.661424	0.107932	0.537631	0.110034	0.462285	0.138157	0.758894	0.117899	0.579045	0.12203	0.600075	0.107919	0.559013	0.114232	0.589822	0.1221	0.594444	0.11475	0.581093
	0.120005	0.496964	0.126826	0.44148	0.107932	0.643182	0.118254	0.527209	0.11685	0.581366	0.100592	0.389151	0.1221	0.671465	0.113181	0.547328	0.115278	0.467198	0.144547	0.778114	0.123145	0.59202	0.127657	0.612444	0.113185	0.570453	0.119474	0.598611	0.127358	0.617099	0.120005	0.595388
	0.125247	0.505651	0.132074	0.451316	0.113171	0.657915	0.123497	0.538294	0.122097	0.592871	0.105833	0.396072	0.127359	0.684647	0.11843	0.557863	0.120534	0.471465	0.150922	0.795931	0.1284	0.60745	0.133285	0.624949	0.118426	0.580056	0.124724	0.609126	0.132601	0.63825	0.12525	0.609144
	0.130519	0.515368	0.137317	0.460181	0.118417	0.671438	0.128751	0.548996	0.127355	0.6052	0.111076	0.404636	0.1326	0.69913	0.123677	0.569655	0.125779	0.477888	0.157298	0.816067	0.133647	0.622764	0.138908	0.638906	0.123677	0.590155	0.129978	0.619373	0.137853	0.661102	0.130503	0.623543
	0.135758	0.52632	0.142574	0.471829	0.123659	0.684279	0.133997	0.560809	0.13259	0.616629	0.116326	0.411479	0.137867	0.71332	0.128928	0.580476	0.131013	0.484564	0.163675	0.836073	0.138896	0.635422	0.144528	0.65202	0.128925	0.600747	0.135213	0.630345	0.143117	0.685191	0.135752	0.638761
	0.14101	0.534291	0.147808	0.485658	0.128926	0.699241	0.139248	0.573063	0.137855	0.629089	0.121581	0.418633	0.143103	0.727902	0.13418	0.591875	0.136278	0.491171	0.17004	0.855396	0.144154	0.648779	0.150157	0.665115	0.134175	0.609994	0.140489	0.643193	0.148361	0.712707	0.141008	0.655298
	0.146251	0.545301	0.153079	0.497425	0.13418	0.713995	0.144503	0.585574	0.143097	0.641682	0.126846	0.428421	0.148361	0.744489	0.139435	0.604864	0.141517	0.497871	0.176447	0.87558	0.149393	0.66223	0.155785	0.67856	0.13944	0.619372	0.145733	0.657409	0.153606	0.739063	0.14626	0.671948
	0.151505	0.555192	0.158329	0.507592	0.13943	0.7251	0.149755	0.595961	0.148355	0.653597	0.13208	0.437452	0.153604	0.760334	0.14468	0.617128	0.146773	0.504797	0.18281	0.896996	0.154638	0.67619	0.161407	0.692661	0.144683	0.630582	0.150979	0.668426	0.15885	0.766213	0.151504	0.688407
	0.156747	0.563495	0.163578	0.518766	0.144676	0.737822	0.155	0.606694	0.153608	0.66421	0.137336	0.444958	0.158862	0.775041	0.149935	0.62807	0.152025	0.509918	0.189194	0.917085	0.159892	0.691732	0.167037	0.706245	0.149939	0.640315	0.156224	0.679673	0.164098	0.795113	0.156754	0.705034
	0.162002	0.571024	0.168819	0.52832	0.149924	0.750473	0.160248	0.616606	0.158863	0.676508	0.142577	0.453493	0.1641	0.789757	0.15518	0.639919	0.157274	0.516666	0.195576	0.936611	0.165158	0.708861	0.172669	0.720713	0.155179	0.65118	0.161485	0.692039	0.169361	0.824129	0.162008	0.722449
	0.167247	0.581742	0.174075	0.536931	0.155176	0.762308	0.165499	0.626994	0.164101	0.688311	0.147823	0.460796	0.169345	0.807461	0.160423	0.652189	0.162514	0.523628	0.201942	0.956375	0.170392	0.726237	0.178283	0.735413	0.160438	0.661318	0.166718	0.703475	0.174605	0.852257	0.167253	0.739016
	0.172485	0.59073	0.179337	0.5487	0.16041	0.775757	0.170744	0.638396	0.169346	0.699872	0.153081	0.466818	0.174588	0.825121	0.165672	0.663937	0.167774	0.531214	0.208334	0.978497	0.175651	0.743566	0.18392	0.751092	0.165673	0.671976	0.171987	0.713918	0.179845	0.88086	0.172502	0.755585
	0.17774	0.599712	0.184565	0.56059	0.165686	0.789387	0.175997	0.649896	0.174608	0.714177	0.158316	0.473941	0.179846	0.843216	0.170923	0.677112	0.173021	0.538683	0.214715	0.9998	0.180893	0.759782	0.189543	0.766088	0.170939	0.680967	0.17723	0.726409	0.185098	0.912172	0.177756	0.773183
	0.182996	0.610179	0.189829	0.57062	0.170931	0.802377	0.181252	0.661059	0.179851	0.727762	0.163574	0.481299	0.185106	0.8623	0.176177	0.690454	0.178281	0.54649	0.221094	1.01939	0.186153	0.775803	0.195176	0.780559	0.176174	0.69266	0.182483	0.738139	0.190339	0.940848	0.182999	0.790549
	0.188266	0.620319	0.195077	0.580482	0.176181	0.815045	0.186508	0.671949	0.185108	0.738248	0.168804	0.488931	0.190353	0.881763	0.181422	0.702981	0.183521	0.554462	0.227474	1.04052	0.191401	0.792129	0.200798	0.795704	0.181411	0.703795	0.18773	0.747961	0.195595	0.970429	0.188245	0.807395
	0.19349	0.628709	0.200323	0.589882	0.18142	0.828138	0.191744	0.682243	0.190344	0.749915	0.174068	0.498999	0.1956	0.900922	0.186671	0.716612	0.188776	0.562952	0.233853	1.06055	0.196671	0.808986	0.206433	0.81083	0.186678	0.713501	0.192983	0.758898	0.200832	1.0013	0.193498	0.824568
	0.198746	0.638367	0.205574	0.596629	0.186683	0.838455	0.197001	0.69115	0.19559	0.762263	0.179323	0.506939	0.200838	0.92049	0.191917	0.729897	0.194023	0.571955	0.240227	1.07981	0.201901	0.826765	0.21205	0.826176	0.191918	0.726268	0.198235	0.767969	0.206099	1.03088	0.19875	0.841707
	0.203994	0.6492	0.210831	0.605254	0.191914	0.849115	0.202246	0.70119	0.200831	0.773181	0.184582	0.513267	0.206085	0.938923	0.197166	0.74179	0.199275	0.581293	0.246595	1.09978	0.20715	0.843356	0.217674	0.841477	0.197171	0.738726	0.203481	0.77773	0.211343	1.06031	0.203999	0.858923
	0.209253	0.658557	0.216071	0.615295	0.197186	0.859655	0.207503	0.711169	0.20609	0.785539	0.189811	0.520896	0.211337	0.95984	0.202413	0.755425	0.204533	0.590649	0.252972	1.12187	0.212387	0.861353	0.223297	0.857958	0.202425	0.74855	0.208723	0.788552	0.21397	1.07649	0.208373	0.871196
	0.214488	0.669806	0.221329	0.625687	0.202424	0.869847	0.212747	0.72178	0.211344	0.799187	0.195072	0.529769	0.216603	0.984375	0.207673	0.77111	0.209786	0.600369	0.259359	1.14277	0.217652	0.878868	0.228932	0.874002	0.207675	0.759106	0.21396	0.800216	0.219209	1.10732	0.213615	0.88888
	0.219743	0.681735	0.226561	0.63725	0.207683	0.877448	0.217995	0.732144	0.216603	0.811107	0.200329	0.536155	0.221851	1.00537	0.212927	0.784211	0.215023	0.608266	0.26575	1.16184	0.222899	0.895343	0.234558	0.888483	0.21291	0.771364	0.219225	0.810749	0.224466	1.13725	0.218867	0.906455
	0.224999	0.692352	0.231835	0.649493	0.212926	0.888151	0.223253	0.743332	0.221846	0.822582	0.205565	0.544721	0.227108	1.02727	0.218173	0.79819	0.220264	0.615759	0.272126	1.182	0.228144	0.912294	0.240178	0.903352	0.218171	0.782582	0.224467	0.824528	0.229718	1.169	0.224119	0.92537
	0.230251	0.702775	0.237069	0.658923	0.21818	0.899811	0.2285	0.753836	0.227094	0.835553	0.210817	0.555787	0.232345	1.05062	0.223419	0.813986	0.225524	0.623635	0.278486	1.20336	0.233387	0.932271	0.245799	0.919756	0.223413	0.793943	0.229731	0.83466	0.23497	1.20187	0.229371	0.943491
	0.235485	0.713717	0.242325	0.667921	0.22343	0.907893	0.233747	0.763177	0.232345	0.847628	0.216074	0.564812	0.237595	1.07206	0.228671	0.828167	0.230772	0.630128	0.28486	1.22456	0.238637	0.951806	0.251423	0.935498	0.228685	0.808636	0.23497	0.843901	0.240211	1.23276	0.234622	0.961766
	0.240741	0.721969	0.247567	0.678484	0.22868	0.917018	0.238996	0.77249	0.237585	0.861448	0.221327	0.57266	0.242843	1.09285	0.233918	0.842318	0.236024	0.635195	0.291248	1.24787	0.243885	0.972465	0.257053	0.951842	0.233914	0.821596	0.240218	0.854943	0.242845	1.24902	0.238992	0.975187
	0.246004	0.731549	0.252811	0.688438	0.23392	0.929241	0.244245	0.783076	0.242846	0.876278	0.226576	0.581007	0.24811	1.11755	0.239177	0.858277	0.241261	0.642291	0.29764	1.27326	0.249131	0.992008	0.262677	0.969188	0.239175	0.834848	0.245455	0.865131	0.245473	1.2654	0.243367	0.98846
	0.251249	0.743135	0.258054	0.698144	0.239159	0.938187	0.249488	0.793155	0.248103	0.892609	0.231811	0.588529	0.253347	1.14153	0.24442	0.874224	0.246511	0.649085	0.304019	1.29783	0.254397	1.01138	0.268309	0.986097	0.244423	0.847452	0.250713	0.875913	0.248098	1.28159	0.247745	1.00165
	0.256506	0.753798	0.263323	0.711027	0.24442	0.948571	0.254749	0.804465	0.253347	0.906802	0.237072	0.593393	0.258603	1.16485	0.249674	0.888347	0.251758	0.655376	0.310384	1.32407	0.259643	1.02855	0.273928	1.00267	0.249677	0.859342	0.255967	0.890138	0.253345	1.31184	0.252996	1.02044
	0.261746	0.765018	0.268576	0.722768	0.249665	0.961389	0.259996	0.816392	0.258594	0.9205	0.242333	0.599545	0.263845	1.19094	0.254924	0.903663	0.257013	0.66411	0.31676	1.35164	0.264899	1.04545	0.279558	1.0204	0.254926	0.870801	0.261225	0.903902	0.258598	1.3418	0.25825	1.03883
	0.266997	0.775314	0.273821	0.731984	0.254929	0.972502	0.265249	0.8266	0.26385	0.934404	0.247576	0.605951	0.269097	1.21474	0.260174	0.918365	0.262254	0.673663	0.323151	1.38041	0.270136	1.06291	0.28518	1.03899	0.26019	0.883863	0.266479	0.915381	0.263859	1.37286	0.263509	1.05737
	0.272242	0.785371	0.279067	0.742226	0.260164	0.982436	0.270491	0.836677	0.269087	0.947978	0.252835	0.612806	0.274344	1.23739	0.265422	0.932726	0.26752	0.682108	0.329535	1.41208	0.275392	1.08132	0.290815	1.0585	0.265423	0.897442	0.27172	0.929058	0.26648	1.38949	0.267874	1.072
	0.277501	0.793624	0.284311	0.752964	0.265419	0.995373	0.275744	0.84732	0.274353	0.961401	0.258066	0.620594	0.279591	1.26107	0.27067	0.947688	0.272771	0.690333	0.335908	1.44384	0.280647	1.10146	0.296442	1.07854	0.270667	0.909881	0.276971	0.940907	0.271722	1.42103	0.27312	1.09061
	0.282741	0.80394	0.289575	0.762344	0.270655	1.00575	0.28099	0.857345	0.279593	0.976808	0.263332	0.629403	0.284841	1.28611	0.275922	0.964107	0.278011	0.699883	0.342287	1.47573	0.285899	1.12285	0.302066	1.09949	0.275916	0.923488	0.282215	0.951811	0.276963	1.45248	0.278365	1.10926
	0.287998	0.812746	0.294802	0.772705	0.275912	1.01624	0.286237	0.867229	0.284856	0.994052	0.268562	0.635893	0.290079	1.3111	0.281166	0.980348	0.283261	0.708471	0.34866	1.5073	0.291135	1.14362	0.307685	1.1198	0.281173	0.935066	0.287472	0.962552	0.279588	1.46921	0.282744	1.12228
	0.293233	0.823771	0.300081	0.7849	0.281164	1.02988	0.291493	0.879517	0.290093	1.01034	0.27383	0.643083	0.295331	1.33774	0.286418	0.997055	0.288513	0.716548	0.351851	1.52389	0.296394	1.16379	0.312253	1.13474	0.286425	0.945739	0.292732	0.97498	0.282229	1.48623	0.287129	1.13565
	0.29849	0.834774	0.305317	0.795571	0.286424	1.04334	0.296744	0.891228	0.295355	1.0283	0.279066	0.650267	0.300587	1.36417	0.291669	1.01425	0.293776	0.725959	0.358221	1.5559	0.301636	1.18468	0.317878	1.15551	0.291666	0.956241	0.297975	0.986925	0.284858	1.50288	0.2915	1.14868
	0.303732	0.845548	0.310568	0.805591	0.291677	1.05422	0.301993	0.901785	0.300594	1.04472	0.284308	0.656783	0.305851	1.39027	0.296918	1.03059	0.299008	0.734233	0.364612	1.58769	0.306889	1.20299	0.323503	1.17497	0.296912	0.968279	0.303225	0.998931	0.290095	1.53406	0.296744	1.16709
	0.308985	0.854968	0.315817	0.81715	0.296919	1.06505	0.30724	0.912389	0.305858	1.06078	0.289564	0.663867	0.311078	1.41543	0.302167	1.04669	0.304268	0.741103	0.367786	1.6043	0.312151	1.22205	0.328068	1.18915	0.30216	0.980276	0.308472	1.01136	0.295343	1.56322	0.301992	1.18495
	0.314236	0.863858	0.321072	0.827799	0.302165	1.07418	0.312491	0.921945	0.311094	1.07774	0.294808	0.672724	0.316334	1.43881	0.307412	1.06309	0.309517	0.747863	0.370969	1.6205	0.317389	1.24242	0.332625	1.2036	0.307411	0.994766	0.31371	1.02288	0.300587	1.59407	0.307236	1.20391
	0.319487	0.874556	0.326312	0.837227	0.307412	1.08161	0.317737	0.931131	0.316339	1.0958	0.300067	0.681373	0.321582	1.46166	0.312663	1.07961	0.314763	0.755982	0.377371	1.65368	0.322646	1.26186	0.33826	1.22384	0.312649	1.00777	0.318973	1.03441	0.303204	1.61056	0.311609	1.21758
	0.324729	0.884554	0.331578	0.849203	0.312672	1.08949	0.322993	0.941082	0.321585	1.11456	0.30531	0.687787	0.326843	1.48625	0.317913	1.0962	0.320012	0.763705	0.380564	1.67046	0.327881	1.28131	0.342819	1.23849	0.31792	1.02084	0.324208	1.04742	0.308448	1.64185	0.316859	1.2367
	0.329982	0.895294	0.336821	0.861864	0.317933	1.10011	0.328245	0.952421	0.32684	1.13678	0.310568	0.694804	0.332077	1.51149	0.323162	1.11436	0.325277	0.773591	0.38694	1.70089	0.333148	1.30112	0.348455	1.25853	0.323167	1.03407	0.329462	1.06148	0.313709	1.67206	0.322113	1.25587
	0.335242	0.907035	0.342075	0.87173	0.323171	1.11057	0.333496	0.963111	0.332102	1.15714	0.315801	0.702568	0.33734	1.53779	0.328414	1.1325	0.330508	0.783863	0.390119	1.71712	0.33839	1.31994	0.353005	1.27364	0.328411	1.04777	0.334696	1.07767	0.316343	1.6896	0.326483	1.27168
	0.340487	0.921336	0.347319	0.8832	0.328424	1.12034	0.338743	0.97496	0.337343	1.17583	0.321058	0.710114	0.342595	1.56342	0.333665	1.14979	0.335769	0.793536	0.393307	1.7339	0.343641	1.33636	0.357572	1.28793	0.333655	1.06192	0.33996	1.09602	0.318964	1.7063	0.33086	1.28808
	0.345742	0.933851	0.352572	0.895673	0.333666	1.12948	0.343993	0.986335	0.342593	1.19675	0.326308	0.716472	0.347842	1.58973	0.338914	1.16765	0.341008	0.80221	0.399694	1.76531	0.348882	1.35482	0.363194	1.30744	0.338911	1.07869	0.345215	1.11403	0.324219	1.7397	0.336115	1.31081
	0.350985	0.945818	0.357822	0.90506	0.338908	1.13745	0.349238	0.996109	0.347822	1.21765	0.331573	0.726126	0.353082	1.6157	0.344159	1.18649	0.346269	0.809335	0.406068	1.79802	0.354127	1.37442	0.368821	1.32726	0.344171	1.09758	0.35047	1.13205	0.326839	1.75626	0.340493	1.32863
	0.356242	0.957457	0.363072	0.914876	0.34417	1.14355	0.354495	1.0053	0.353084	1.23774	0.336807	0.735239	0.358338	1.64085	0.34941	1.20461	0.351513	0.814555	0.412445	1.82884	0.359373	1.39245	0.374444	1.34528	0.34941	1.11637	0.355705	1.15187	0.329463	1.77243	0.344859	1.34689
	0.36149	0.968496	0.368309	0.925347	0.349405	1.15005	0.359735	1.01463	0.358325	1.26091	0.342068	0.742475	0.363597	1.66619	0.354663	1.22319	0.356764	0.820091	0.418833	1.86164	0.36463	1.41113	0.380076	1.36429	0.35466	1.13348	0.36096	1.17276	0.332089	1.79066	0.349236	1.36563
	0.36676	0.97787	0.373549	0.935807	0.35466	1.15919	0.36499	1.02429	0.363597	1.2871	0.347312	0.750579	0.368844	1.69277	0.359918	1.24348	0.36201	0.827948	0.42521	1.89263	0.369894	1.43185	0.385705	1.38414	0.359917	1.15155	0.36622	1.19584	0.334715	1.80705	0.353618	1.38481
	0.371989	0.98818	0.378811	0.945646	0.359892	1.16732	0.370231	1.03372	0.368845	1.31074	0.352567	0.757373	0.374103	1.71907	0.365172	1.26239	0.367251	0.836416	0.431576	1.92146	0.375142	1.44798	0.391323	1.40195	0.36516	1.16917	0.371452	1.22195	0.337334	1.82442	0.357982	1.40518
	0.377244	0.998127	0.384053	0.955582	0.365158	1.177	0.375485	1.04357	0.374097	1.33449	0.357819	0.763787	0.379337	1.74432	0.370418	1.28087	0.372496	0.844207	0.437968	1.94861	0.380388	1.46341	0.396951	1.41874	0.370413	1.18518	0.376707	1.24894	0.339963	1.84083	0.362361	1.42498
	0.382476	1.0097	0.389326	0.966398	0.370414	1.18688	0.380739	1.05433	0.379337	1.35828	0.363079	0.770908	0.384599	1.76934	0.375672	1.29951	0.377762	0.854134	0.444353	1.97651	0.38564	1.48008	0.402585	1.43691	0.375679	1.20268	0.381966	1.2766	0.345202	1.87138	0.367616	1.45022
	0.387742	1.02057	0.394558	0.975451	0.375668	1.19621	0.385989	1.06408	0.384586	1.38032	0.368314	0.778812	0.38983	1.79347	0.38091	1.31753	0.383019	0.863764	0.450738	2.00364	0.390884	1.49518	0.408214	1.4542	0.380909	1.22262	0.387218	1.30402	0.347826	1.88878	0.371984	1.47181
	0.392984	1.0307	0.39981	0.984822	0.380902	1.20614	0.391232	1.07389	0.389836	1.40332	0.373559	0.784977	0.395095	1.81661	0.386163	1.33497	0.388262	0.869497	0.457104	2.02911	0.396124	1.5079	0.41383	1.46884	0.38617	1.24049	0.392463	1.33356	0.350469	1.90507	0.376367	1.49304
	0.398234	1.04029	0.405045	0.995351	0.386156	1.21731	0.396479	1.08432	0.395107	1.4286	0.378803	0.792808	0.400337	1.83853	0.391416	1.35331	0.393506	0.875308	0.46349	2.05615	0.401389	1.52367	0.419462	1.48504	0.3914	1.25889	0.397705	1.36232	0.353105	1.92196	0.380737	1.51439
	0.40348	1.05047	0.410301	1.00765	0.391419	1.228	0.401733	1.09537	0.400337	1.45558	0.384066	0.799953	0.405582	1.86037	0.396662	1.37197	0.398757	0.882954	0.469852	2.08168	0.406639	1.5381	0.425083	1.50091	0.396676	1.27869	0.402964	1.393	0.358335	1.95334	0.385992	1.54168
	0.408728	1.05921	0.415555	1.019	0.396653	1.23828	0.406979	1.1055	0.405596	1.48044	0.389313	0.804598	0.410825	1.88362	0.401912	1.38955	0.404009	0.890273	0.476249	2.10617	0.411886	1.54993	0.430715	1.51546	0.401908	1.29767	0.408225	1.42522	0.363594	1.9847	0.391242	1.56919
	0.413976	1.06927	0.420815	1.03281	0.401904	1.25057	0.412232	1.11755	0.410837	1.50939	0.394557	0.809058	0.41608	1.90816	0.407158	1.40887	0.409246	0.896565	0.482611	2.13068	0.417128	1.56231	0.436328	1.52985	0.407164	1.3153	0.410842	1.44258	0.36621	2.00108	0.394739	1.58632
	0.419227	1.08069	0.42607	1.04506	0.407163	1.26143	0.417487	1.12906	0.416087	1.53531	0.399805	0.815544	0.421322	1.93145	0.412404	1.42744	0.414524	0.906557	0.488993	2.15609	0.422395	1.57485	0.441971	1.54583	0.412406	1.33536	0.41347	1.45897	0.371472	2.03036	0.399116	1.60823
	0.424478	1.09189	0.431309	1.0574	0.412416	1.27233	0.422734	1.14054	0.421338	1.56168	0.405047	0.82022	0.426576	1.95508	0.417654	1.44566	0.419757	0.914683	0.495375	2.17954	0.427622	1.58619	0.447585	1.56014	0.417645	1.356	0.418722	1.49041	0.376704	2.05909	0.404357	1.63517
	0.429736	1.10176	0.436559	1.06783	0.417662	1.28337	0.427986	1.15099	0.426575	1.5862	0.410304	0.827432	0.431832	1.98023	0.422904	1.46462	0.425014	0.92338	0.501754	2.2021	0.432894	1.59863	0.453221	1.5747	0.422896	1.37519	0.423958	1.52357	0.381973	2.09004	0.409609	1.66294
	0.434988	1.11306	0.441804	1.07785	0.422901	1.29528	0.433231	1.16206	0.431835	1.6158	0.415537	0.835425	0.437078	2.00448	0.42815	1.48524	0.430253	0.93221	0.508132	2.22385	0.43813	1.61254	0.458838	1.58953	0.428158	1.39733	0.42922	1.55479	0.387213	2.12032	0.414864	1.69082
	0.440224	1.12476	0.447063	1.08894	0.428162	1.30582	0.438483	1.17318	0.437066	1.64364	0.420807	0.841967	0.442317	2.02589	0.433397	1.50383	0.43551	0.940387	0.514513	2.24544	0.443399	1.62404	0.464474	1.60329	0.433415	1.41848	0.434453	1.58533	0.389845	2.13665	0.419238	1.71349
	0.445483	1.1365	0.452324	1.10247	0.433421	1.31826	0.443743	1.18574	0.442327	1.6741	0.426057	0.847583	0.44758	2.05109	0.438654	1.52426	0.440753	0.947818	0.520881	2.26693	0.448632	1.63518	0.470089	1.61664	0.438658	1.4376	0.439717	1.61465	0.395095	2.16837	0.42449	1.74021
	0.45073	1.14686	0.457559	1.114	0.438665	1.33087	0.448985	1.19724	0.447574	1.70412	0.431301	0.854802	0.452834	2.07803	0.443903	1.54565	0.446013	0.957888	0.527268	2.28908	0.453894	1.64647	0.475725	1.63115	0.443908	1.45608	0.444951	1.64632	0.397712	2.18489	0.428857	1.76243
	0.455985	1.15976	0.462813	1.12649	0.443924	1.34252	0.45424	1.20959	0.452849	1.73544	0.436541	0.859715	0.458084	2.10349	0.449158	1.56621	0.451265	0.967009	0.533654	2.31283	0.459135	1.65428	0.481351	1.64471	0.449152	1.47523	0.447581	1.66283	0.402973	2.21519	0.433236	1.78442
	0.461222	1.17177	0.468059	1.13861	0.449154	1.35683	0.459478	1.2224	0.458069	1.76448	0.441798	0.866267	0.463335	2.12853	0.454401	1.58643	0.456511	0.974589	0.540023	2.33624	0.464391	1.66304	0.486975	1.65796	0.454408	1.49284	0.452825	1.69483	0.408213	2.24376	0.438482	1.81048
	0.466484	1.18333	0.473299	1.14796	0.454422	1.37038	0.464735	1.23389	0.460703	1.78065	0.44706	0.872985	0.468578	2.15575	0.45878	1.60313	0.461762	0.985388	0.546402	2.35884	0.469634	1.67303	0.492599	1.67242	0.459642	1.51385	0.455455	1.71148	0.413476	2.27207	0.442858	1.83246
	0.471728	1.19463	0.478563	1.15721	0.459652	1.38236	0.469981	1.24474	0.46595	1.81319	0.452297	0.880185	0.473836	2.18179	0.464028	1.62506	0.467012	0.993109	0.552789	2.37975	0.47487	1.68327	0.498223	1.68538	0.464918	1.53664	0.460697	1.7446	0.418714	2.29954	0.44811	1.86026
	0.476984	1.20764	0.483793	1.16858	0.464919	1.39654	0.475232	1.25759	0.471217	1.84499	0.457549	0.887288	0.479079	2.20467	0.469282	1.64565	0.472267	0.999869	0.559171	2.40207	0.480124	1.69246	0.503854	1.69813	0.470159	1.56003	0.463322	1.76142	0.423956	2.32697	0.452479	1.8828
	0.482234	1.21953	0.489054	1.17901	0.470154	1.41406	0.480481	1.27087	0.473828	1.86132	0.462807	0.892959	0.484352	2.22735	0.473663	1.66054	0.477506	1.00752	0.565555	2.42424	0.485379	1.70517	0.50948	1.71231	0.475414	1.5821	0.465957	1.77805	0.429206	2.35599	0.456859	1.90538
	0.487488	1.23162	0.494286	1.18995	0.475394	1.42965	0.485723	1.28374	0.476446	1.87794	0.468049	0.898172	0.48958	2.24988	0.478025	1.67533	0.482753	1.01675	0.571922	2.44567	0.490638	1.71547	0.515104	1.72596	0.480654	1.60388	0.468575	1.79421	0.434461	2.38432	0.46123	1.92747
	0.492727	1.24365	0.499552	1.20312	0.480654	1.44736	0.490978	1.29805	0.479071	1.89478	0.473306	0.903506	0.494833	2.27146	0.482403	1.68991	0.487992	1.02366	0.578288	2.46531	0.495877	1.72448	0.520719	1.73782	0.485912	1.62476	0.471202	1.8114	0.43972	2.41064	0.465611	1.94893
	0.497979	1.25664	0.502176	1.20887	0.485897	1.46727	0.495351	1.31093	0.481695	1.91256	0.478563	0.90897	0.500076	2.29116	0.486778	1.70423	0.493254	1.03368	0.584681	2.48392	0.501131	1.73422	0.526355	1.75061	0.491146	1.64546	0.473833	1.82907	0.444962	2.43562	0.46998	1.97005
	0.500592	1.26289	0.507441	1.2194	0.491154	1.4874	0.499729	1.32323	0.484331	1.92921	0.483807	0.914532	0.505335	2.31232	0.491158	1.71869	0.498501	1.04411	0.591062	2.5011	0.506362	1.74564	0.531975	1.76362	0.496416	1.66804	0.476458	1.84626	0.45021	2.46249	0.474361	1.99226
	0.505863	1.27633	0.512672	1.22943	0.496401	1.50726	0.504978	1.33767	0.489582	1.96089	0.489063	0.920888	0.510578	2.33323	0.496408	1.73834	0.501139	1.04859	0.597444	2.51716	0.511627	1.75459	0.536737	1.77345	0.501654	1.69225	0.479076	1.86252	0.455444	2.4872	0.478725	2.01399
	0.511099	1.288	0.517925	1.24091	0.501657	1.52821	0.510227	1.35238	0.492209	1.97708	0.494294	0.926075	0.515829	2.35249	0.500778	1.75188	0.506382	1.05678	0.603841	2.53325	0.516867	1.76589	0.542363	1.78531	0.506913	1.716	0.481694	1.8798	0.460702	2.51018	0.483103	2.03533
	0.516354	1.29993	0.523174	1.25227	0.506891	1.55056	0.515473	1.36759	0.497449	2.0087	0.499567	0.932196	0.521072	2.37302	0.506029	1.7713	0.511631	1.0656	0.610258	2.55184	0.522138	1.77988	0.548009	1.79911	0.512157	1.7403	0.48432	1.89634	0.465945	2.53673	0.487474	2.05779
	0.521598	1.31028	0.528432	1.26247	0.512146	1.57356	0.520725	1.3821	0.500069	2.02522	0.502184	0.935206	0.526321	2.39385	0.509525	1.78476	0.516866	1.07521	0.616684	2.57133	0.527381	1.79168	0.553644	1.81274	0.51741	1.76379	0.486951	1.91309	0.471215	2.56369	0.491859	2.08019
	0.52684	1.32158	0.533667	1.27555	0.517398	1.59571	0.525968	1.39761	0.505325	2.05588	0.507436	0.939257	0.531567	2.41432	0.514776	1.80315	0.522118	1.08285	0.623152	2.58825	0.532632	1.80276	0.559301	1.82462	0.522664	1.78409	0.489578	1.93049	0.476464	2.58675	0.496236	2.10044
	0.53209	1.33363	0.538926	1.28808	0.522662	1.61856	0.531226	1.41342	0.510589	2.088	0.512672	0.944013	0.536814	2.43508	0.520025	1.82236	0.527368	1.09322	0.629613	2.60686	0.537872	1.81508	0.564951	1.83839	0.527911	1.80629	0.492201	1.94884	0.481716	2.60979	0.500609	2.12164
	0.53735	1.34604	0.54418	1.29955	0.527893	1.64232	0.536474	1.42931	0.513215	2.10444	0.51792	0.950136	0.542072	2.45597	0.524403	1.83685	0.532636	1.10445	0.636095	2.62584	0.543121	1.82566	0.570617	1.85199	0.533155	1.83071	0.494832	1.9666	0.486955	2.63368	0.504981	2.14366
	0.542608	1.35699	0.54943	1.31115	0.533155	1.66748	0.541731	1.44521	0.518463	2.13467	0.52316	0.955301	0.547324	2.47285	0.529649	1.85427	0.537883	1.11504	0.642596	2.64376	0.548375	1.83457	0.576285	1.86446	0.53839	1.85448	0.497466	1.98453	0.492206	2.6534	0.509354	2.16414
	0.547852	1.3685	0.554664	1.32265	0.5384	1.69169	0.546972	1.46094	0.523708	2.16492	0.528407	0.962308	0.552567	2.49126	0.534894	1.87283	0.543132	1.1259	0.649123	2.66298	0.553647	1.84794	0.581967	1.87894	0.543651	1.87881	0.500083	2.00151	0.497456	2.67335	0.51373	2.18456
	0.553096	1.37858	0.559939	1.33206	0.543655	1.71702	0.55223	1.47589	0.528953	2.19222	0.533674	0.968269	0.557813	2.51036	0.540147	1.89028	0.548374	1.13792	0.655641	2.68307	0.558887	1.86009	0.587634	1.89369	0.5489	1.9055	0.502696	2.01816	0.500089	2.68397	0.517228	2.20254
	0.558351	1.38843	0.565223	1.34332	0.548908	1.74381	0.557494	1.49185	0.53421	2.21722	0.538928	0.974196	0.563084	2.52716	0.545407	1.90619	0.553623	1.14781	0.662204	2.70176	0.564175	1.87214	0.593334	1.90724	0.55416	1.92904	0.505335	2.03546	0.505342	2.70825	0.521612	2.22425
	0.563617	1.39903	0.57051	1.35474	0.554168	1.77036	0.562765	1.50804	0.53945	2.23772	0.544171	0.978508	0.568362	2.54619	0.550661	1.92081	0.558872	1.15757	0.668768	2.71851	0.569468	1.88515	0.599036	1.92041	0.559399	1.95068	0.507959	2.05229	0.510588	2.73024	0.525982	2.24441
	0.568893	1.41056	0.575835	1.36673	0.559398	1.79572	0.568042	1.52434	0.544707	2.25871	0.549425	0.984632	0.573664	2.56995	0.555932	1.93776	0.564143	1.16953	0.675361	2.73571	0.574783	1.8984	0.604762	1.93455	0.564649	1.97336	0.510577	2.07022	0.515832	2.75033	0.530353	2.26464
	0.574227	1.4221	0.581152	1.37652	0.564646	1.82221	0.573342	1.54028	0.549958	2.27702	0.554668	0.989176	0.578971	2.59185	0.561199	1.95268	0.569375	1.17975	0.681969	2.75236	0.580127	1.90742	0.61049	1.94651	0.569879	1.99507	0.5132	2.08798	0.521084	2.77365	0.534721	2.28556
	0.579532	1.43436	0.58651	1.38713	0.569889	1.84878	0.578644	1.55676	0.555183	2.29513	0.559921	0.996168	0.584319	2.61241	0.566474	1.9679	0.57463	1.19063	0.688576	2.76929	0.585462	1.91877	0.616223	1.95956	0.575142	2.01761	0.515837	2.10527	0.526322	2.79574	0.5391	2.30621
	0.584881	1.44602	0.591866	1.39497	0.575155	1.87463	0.583967	1.57187	0.560453	2.31319	0.565165	1.00337	0.589667	2.63551	0.571762	1.98402	0.579875	1.20197	0.695205	2.78547	0.590853	1.92947	0.621978	1.9723	0.580393	2.04106	0.521076	2.13882	0.531584	2.81415	0.544351	2.33135
	0.59023	1.4562	0.597273	1.40296	0.5804	1.90038	0.589301	1.58651	0.565688	2.33352	0.570434	1.01181	0.595051	2.65712	0.577058	2.00082	0.585125	1.21494	0.70187	2.80218	0.596218	1.93951	0.627737	1.98554	0.585676	2.06587	0.52635	2.17166	0.536819	2.83467	0.549615	2.3574
	0.595619	1.4663	0.602668	1.41226	0.585645	1.92831	0.594644	1.60229	0.570946	2.35236	0.575671	1.01841	0.600444	2.67898	0.582354	2.01658	0.590376	1.22586	0.708535	2.81718	0.601647	1.95111	0.63352	1.99805	0.590964	2.08939	0.531576	2.20639	0.542069	2.85845	0.55487	2.38474
	0.601007	1.4757	0.608091	1.42319	0.590894	1.95674	0.599997	1.61854	0.576195	2.3703	0.580927	1.02584	0.605861	2.70135	0.587661	2.0325	0.595613	1.23989	0.71521	2.83276	0.607077	1.96346	0.6393	2.01204	0.596259	2.113	0.536835	2.23949	0.547309	2.87953	0.560135	2.41067
	0.606441	1.48797	0.613532	1.43351	0.596137	1.98599	0.60537	1.63582	0.581448	2.388	0.586176	1.03236	0.611282	2.72532	0.592968	2.04856	0.600875	1.25465	0.721901	2.84998	0.612538	1.97234	0.645105	2.02566	0.601581	2.13568	0.542068	2.27304	0.552574	2.90273	0.565407	2.43715
	0.611869	1.49965	0.619	1.44496	0.601393	2.01576	0.610754	1.65346	0.586697	2.40598	0.591433	1.03774	0.616724	2.74892	0.598285	2.06421	0.606126	1.26961	0.728609	2.86854	0.61799	1.98302	0.650908	2.04039	0.606918	2.1579	0.547334	2.30596	0.55783	2.92451	0.570694	2.46279
	0.617326	1.51048	0.624485	1.45693	0.606638	2.04766	0.61615	1.67169	0.591981	2.42205	0.596714	1.04492	0.622209	2.77375	0.603635	2.08024	0.611425	1.28404	0.735372	2.88814	0.62348	1.99547	0.656759	2.05588	0.612289	2.18033	0.552577	2.3383	0.563073	2.94551	0.57598	2.48805
	0.622797	1.52208	0.629984	1.46661	0.611934	2.07667	0.621571	1.68845	0.597279	2.44003	0.602005	1.05453	0.62768	2.79524	0.608988	2.0966	0.616732	1.29988	0.74212	2.90714	0.628999	2.00629	0.662617	2.07111	0.617674	2.20285	0.557828	2.36865	0.568336	2.96568	0.581279	2.5124
	0.628283	1.53206	0.635511	1.47649	0.617228	2.10642	0.627007	1.70499	0.602597	2.45925	0.607329	1.06272	0.633195	2.81741	0.614374	2.11313	0.622064	1.31498	0.748892	2.92401	0.634504	2.01884	0.668487	2.08594	0.623069	2.22469	0.563086	2.39997	0.573612	2.98662	0.586589	2.5371
	0.63381	1.53923	0.641038	1.48683	0.622535	2.13738	0.632461	1.72115	0.607923	2.4777	0.61265	1.07123	0.638706	2.83854	0.61976	2.12916	0.627387	1.32858	0.755666	2.94184	0.640054	2.0328	0.674369	2.10107	0.62848	2.24634	0.568365	2.42957	0.578925	3.00648	0.591923	2.5608
	0.639322	1.5485	0.646603	1.49743	0.627862	2.16891	0.637929	1.73828	0.613277	2.49663	0.618007	1.08069	0.644245	2.86174	0.625176	2.14635	0.632756	1.3452	0.762457	2.95965	0.645625	2.04648	0.680279	2.11711	0.63392	2.26892	0.57366	2.46043	0.584225	3.0287	0.597268	2.58602
	0.644871	1.56036	0.65218	1.50948	0.633217	2.2002	0.643423	1.75668	0.618649	2.51484	0.623372	1.08825	0.649799	2.88458	0.630607	2.16256	0.638137	1.36194	0.769296	2.97668	0.651205	2.05829	0.686213	2.1323	0.639358	2.28837	0.578971	2.48871	0.589563	3.05295	0.60263	2.61001
	0.65043	1.57238	0.657791	1.52079	0.638599	2.23375	0.64894	1.77564	0.624042	2.53183	0.628776	1.09565	0.655399	2.9093	0.636072	2.17892	0.643532	1.37871	0.776123	2.99375	0.656796	2.07089	0.69215	2.14778	0.644843	2.30805	0.584317	2.51819	0.594932	3.07544	0.608031	2.63389
	0.656034	1.58639	0.663397	1.53239	0.643966	2.26693	0.654466	1.79524	0.629455	2.54954	0.634166	1.10393	0.660999	2.93428	0.64154	2.19592	0.648942	1.39665	0.782975	3.01309	0.662413	2.08189	0.69811	2.16388	0.650323	2.32882	0.589677	2.54477	0.6003	3.09807	0.613433	2.65722
	0.661643	1.59992	0.669034	1.54339	0.649386	2.29817	0.660021	1.81383	0.634876	2.56886	0.639588	1.11339	0.666619	2.9601	0.647028	2.21412	0.65439	1.41662	0.789844	3.02929	0.668066	2.09517	0.7041	2.18036	0.655837	2.34872	0.595043	2.57172	0.605682	3.12125	0.618854	2.68056
	0.667267	1.61151	0.674687	1.55539	0.654814	2.3294	0.665589	1.8321	0.640319	2.58651	0.645033	1.12335	0.672258	2.98533	0.652536	2.23173	0.659848	1.43425	0.796724	3.04628	0.67372	2.10779	0.710097	2.19611	0.661361	2.36677	0.600427	2.59545	0.611099	3.1428	0.624296	2.70167
	0.672911	1.6224	0.680358	1.56515	0.660259	2.3618	0.671176	1.84978	0.645769	2.60575	0.650498	1.13347	0.67791	3.01141	0.658059	2.25021	0.665313	1.45257	0.803626	3.06497	0.679401	2.11991	0.716114	2.21248	0.66692	2.38496	0.605845	2.62098	0.616537	3.16406	0.629768	2.72333
	0.678548	1.63494	0.686069	1.57844	0.665727	2.39232	0.676781	1.86857	0.651265	2.62407	0.655994	1.14361	0.683584	3.03733	0.663614	2.26834	0.670797	1.46936	0.81055	3.0836	0.685084	2.13157	0.722144	2.22818	0.67251	2.40198	0.611279	2.6451	0.621986	3.18748	0.635258	2.74486
	0.68424	1.64579	0.691763	1.59096	0.671218	2.42631	0.682407	1.88768	0.656764	2.64017	0.661486	1.15218	0.68928	3.06564	0.669177	2.286	0.67632	1.48869	0.817481	3.10054	0.690807	2.14368	0.728203	2.24431	0.678066	2.41722	0.616726	2.66812	0.627459	3.20944	0.64075	2.76493
	0.689944	1.65841	0.697489	1.60353	0.676703	2.46106	0.688046	1.90767	0.662282	2.6567	0.667006	1.16389	0.695008	3.09498	0.674765	2.30519	0.681859	1.509	0.824435	3.11806	0.69653	2.15408	0.734275	2.26038	0.683684	2.4316	0.62219	2.68904	0.632935	3.23178	0.64627	2.78414
	0.695671	1.67094	0.703221	1.61516	0.682233	2.49515	0.693708	1.92708	0.667816	2.6731	0.672524	1.17444	0.700731	3.12334	0.680357	2.32363	0.687408	1.53091	0.83141	3.13574	0.702295	2.16562	0.740371	2.27742	0.689311	2.44545	0.627685	2.70851	0.638446	3.2551	0.651814	2.80302
	0.701417	1.68331	0.709004	1.62728	0.68777	2.5284	0.699397	1.94633	0.673372	2.68915	0.678094	1.18631	0.706485	3.1508	0.685984	2.34209	0.692973	1.55248	0.838377	3.15254	0.708053	2.17943	0.746468	2.29482	0.69495	2.45931	0.633184	2.72789	0.64396	3.27673	0.657365	2.82131
	0.707165	1.69433	0.71479	1.63786	0.693333	2.56233	0.705096	1.96484	0.678948	2.70727	0.683672	1.19909	0.712262	3.1777	0.691627	2.36135	0.698555	1.57759	0.845375	3.17063	0.713831	2.19309	0.752587	2.31377	0.700608	2.47192	0.638714	2.74508	0.649522	3.29771	0.662948	2.83824
	0.712935	1.70554	0.720587	1.65166	0.698912	2.59248	0.710812	1.98322	0.684536	2.72769	0.689281	1.21279	0.71804	3.2041	0.697286	2.38153	0.704157	1.60026	0.852398	3.18826	0.719652	2.21117	0.758736	2.33323	0.706304	2.48493	0.644268	2.76374	0.655068	3.32066	0.668547	2.85644
	0.718732	1.71672	0.726412	1.66454	0.704496	2.62194	0.716547	2.00107	0.690169	2.74622	0.694905	1.22466	0.723861	3.23196	0.702978	2.40094	0.709789	1.62421	0.859451	3.2064	0.725464	2.22989	0.764901	2.3535	0.712001	2.49742	0.649823	2.7832	0.660647	3.34198	0.674157	2.8742
	0.724568	1.7313	0.732242	1.68009	0.710104	2.65299	0.722304	2.02146	0.6958	2.76551	0.700526	1.23843	0.729691	3.26049	0.708672	2.42148	0.715431	1.6496	0.866491	3.2244	0.731322	2.24726	0.771081	2.37375	0.717716	2.5088	0.65541	2.80321	0.666251	3.3644	0.679792	2.89213
	0.730388	1.74665	0.738107	1.69554	0.715734	2.68366	0.728076	2.04195	0.701455	2.78592	0.706182	1.25104	0.735528	3.28895	0.714388	2.44197	0.721083	1.67848	0.873533	3.24227	0.737185	2.26553	0.777267	2.39543	0.723448	2.51929	0.661001	2.82209	0.671866	3.38616	0.685439	2.90918
	0.736239	1.76085	0.743995	1.71103	0.7214	2.71406	0.733878	2.06198	0.70712	2.80592	0.711849	1.2626	0.741398	3.31957	0.720122	2.46269	0.726761	1.70701	0.880617	3.26109	0.743065	2.28669	0.783481	2.41826	0.729217	2.52993	0.666632	2.84102	0.677503	3.40837	0.691117	2.92644
	0.74211	1.77654	0.749899	1.72372	0.727077	2.74639	0.739695	2.08222	0.712818	2.82594	0.717558	1.27579	0.747278	3.34748	0.725885	2.48307	0.73247	1.7377	0.887737	3.28122	0.74897	2.30325	0.789725	2.44072	0.734996	2.5401	0.672266	2.85723	0.683165	3.42954	0.696809	2.94229
	0.747987	1.79132	0.755811	1.73871	0.732769	2.77778	0.745522	2.1026	0.718535	2.84931	0.72326	1.29056	0.753193	3.37466	0.731663	2.50484	0.738185	1.76767	0.894862	3.30236	0.754891	2.32215	0.795979	2.46406	0.740801	2.54962	0.677913	2.87398	0.68884	3.45273	0.702518	2.95878
	0.753908	1.8046	0.761741	1.75209	0.738477	2.80616	0.751375	2.12095	0.72425	2.87249	0.728992	1.30356	0.7591	3.4033	0.737447	2.52645	0.743926	1.79595	0.901981	3.32121	0.760843	2.34252	0.80225	2.48656	0.746596	2.55877	0.683586	2.89222	0.694523	3.47629	0.708235	2.97576
	0.759821	1.81962	0.767703	1.7676	0.744198	2.83436	0.757241	2.14053	0.730009	2.89432	0.734732	1.31836	0.765031	3.43298	0.743257	2.54855	0.749688	1.82307	0.909133	3.33984	0.7668	2.36221	0.80854	2.50838	0.752439	2.56966	0.689268	2.91089	0.700242	3.50158	0.713983	2.99404
	0.765768	1.83815	0.773688	1.78507	0.749952	2.86218	0.763136	2.1618	0.735771	2.91613	0.740497	1.33322	0.771	3.46292	0.749089	2.57076	0.755454	1.85011	0.916306	3.35975	0.772775	2.38048	0.814845	2.53011	0.758278	2.57925	0.69499	2.93121	0.705988	3.52764	0.719752	3.0127
	0.771731	1.85751	0.779662	1.80395	0.75571	2.88966	0.769034	2.1837	0.741562	2.93762	0.746287	1.34824	0.776979	3.4954	0.754943	2.59375	0.761253	1.87535	0.923501	3.37741	0.778776	2.40057	0.821177	2.55111	0.764164	2.58859	0.700732	2.95381	0.71173	3.55318	0.725542	3.03186
	0.777724	1.87922	0.785692	1.82234	0.761518	2.91774	0.774978	2.20644	0.747373	2.95738	0.752073	1.36122	0.782987	3.52568	0.760811	2.61476	0.767073	1.9017	0.930689	3.39465	0.784791	2.4199	0.827518	2.57209	0.770045	2.59969	0.706485	2.97668	0.717508	3.57729	0.731346	3.05122
	0.783737	1.90174	0.791716	1.8409	0.767308	2.94757	0.78092	2.23007	0.753188	2.97858	0.757904	1.37591	0.788992	3.55622	0.766694	2.6369	0.77291	1.92723	0.937908	3.41313	0.790847	2.43924	0.833888	2.5932	0.775939	2.61069	0.712252	3.00025	0.72329	3.60105	0.737161	3.07066
	0.789742	1.92529	0.797768	1.85861	0.773136	2.97535	0.786882	2.25308	0.759039	3.00112	0.76373	1.39114	0.795011	3.58857	0.772593	2.66028	0.778755	1.95177	0.945133	3.43089	0.79688	2.45917	0.840256	2.61395	0.781883	2.62115	0.718036	3.02528	0.729109	3.62465	0.743009	3.09036
	0.795781	1.95143	0.803853	1.87757	0.778982	3.0017	0.792872	2.2769	0.764881	3.02475	0.769609	1.40667	0.80107	3.62001	0.77852	2.68381	0.784624	1.97627	0.952374	3.44935	0.802943	2.47709	0.846647	2.63424	0.78781	2.63226	0.723854	3.05203	0.734934	3.6481	0.748866	3.1108
	0.801857	1.98102	0.809924	1.89828	0.784828	3.02687	0.79887	2.30206	0.770779	3.04643	0.775502	1.42199	0.807144	3.65407	0.784475	2.7075	0.790521	1.99933	0.95965	3.46756	0.809046	2.49553	0.853072	2.65414	0.793789	2.64269	0.729668	3.07974	0.740799	3.67348	0.754752	3.13197
	0.807915	2.01241	0.816037	1.91992	0.790725	3.05485	0.804892	2.32906	0.776671	3.0687	0.781379	1.4397	0.813251	3.68959	0.790434	2.73267	0.796426	2.01936	0.966924	3.48657	0.815156	2.51237	0.859502	2.67277	0.79977	2.65253	0.735539	3.10819	0.746646	3.69902	0.760652	3.15325
	0.814027	2.04696	0.822162	1.94307	0.796624	3.08092	0.810938	2.35698	0.78259	3.08985	0.787306	1.45796	0.81937	3.72557	0.796422	2.75779	0.802367	2.04238	0.974247	3.50468	0.821288	2.53033	0.865967	2.69247	0.805771	2.66464	0.741386	3.13499	0.752518	3.72503	0.766558	3.17489
	0.820144	2.08181	0.828306	1.96752	0.802539	3.10791	0.816997	2.38575	0.788512	3.11189	0.793247	1.47585	0.825486	3.76076	0.802415	2.78283	0.808301	2.06327	0.981553	3.524	0.82743	2.54895	0.872428	2.71207	0.811791	2.67554	0.747276	3.16183	0.758432	3.75063	0.7725	3.196
	0.826273	2.11639	0.834467	1.9911	0.808477	3.13598	0.823072	2.41449	0.794458	3.13288	0.799195	1.49479	0.831633	3.79656	0.808429	2.80808	0.814255	2.08384	0.988884	3.54173	0.833594	2.56949	0.878911	2.73169	0.81784	2.68862	0.753183	3.1869	0.764353	3.77498	0.778459	3.21684
	0.832426	2.15256	0.840646	2.01505	0.814435	3.16318	0.829169	2.4436	0.800445	3.15792	0.805164	1.51637	0.837807	3.83188	0.814472	2.83539	0.820246	2.10691	0.996245	3.56214	0.839778	2.59057	0.885423	2.75321	0.823902	2.70212	0.759093	3.21229	0.770289	3.79848	0.784428	3.23763
	0.838612	2.18909	0.846835	2.04082	0.820418	3.18745	0.835289	2.47246	0.806453	3.18192	0.811179	1.53724	0.844008	3.86968	0.820547	2.86295	0.826255	2.12988	1.0036	3.5818	0.845988	2.61218	0.891946	2.77462	0.82998	2.71305	0.765047	3.23842	0.776243	3.82376	0.790423	3.25841
	0.844807	2.22424	0.853055	2.06927	0.826399	3.21257	0.84142	2.50203	0.812458	3.20535	0.817184	1.5593	0.850201	3.9064	0.826615	2.89035	0.832271	2.14957	1.011	3.60274	0.852222	2.63217	0.898498	2.79483	0.83607	2.72318	0.771006	3.2665	0.782218	3.84805	0.796431	3.27924
	0.851023	2.25993	0.859311	2.09773	0.8324	3.2384	0.847578	2.53202	0.818486	3.23118	0.823204	1.57999	0.856424	3.94285	0.832704	2.918	0.838311	2.17292	1.01839	3.62351	0.858465	2.65123	0.905055	2.81589	0.842196	2.73409	0.776983	3.29483	0.788214	3.87446	0.802465	3.30113
	0.857243	2.29366	0.865573	2.12526	0.838444	3.26577	0.853753	2.56156	0.824534	3.25505	0.829262	1.60152	0.862663	3.98133	0.83882	2.94597	0.844357	2.19525	1.02579	3.64311	0.864714	2.67031	0.91162	2.83622	0.848334	2.74286	0.782983	3.32338	0.794223	3.9005	0.808513	3.32225
	0.863493	2.32515	0.871846	2.15279	0.844494	3.29179	0.859944	2.58991	0.830599	3.27987	0.835347	1.62202	0.868928	4.01807	0.844958	2.97332	0.850447	2.21671	1.03325	3.6642	0.871	2.6888	0.918231	2.85657	0.854503	2.75508	0.788997	3.35096	0.800276	3.92709	0.814592	3.34438
	0.869756	2.3556	0.878138	2.18068	0.850573	3.31674	0.866156	2.61767	0.836701	3.30537	0.84143	1.64262	0.875193	4.05413	0.851108	3.00071	0.856534	2.23931	1.04069	3.68465	0.877308	2.70932	0.924845	2.87776	0.860659	2.77003	0.795044	3.37812	0.806335	3.95298	0.820679	3.36704
	0.876046	2.38693	0.884452	2.20748	0.856651	3.34239	0.872383	2.6456	0.842808	3.33222	0.847534	1.66269	0.881501	4.09133	0.857281	3.02875	0.862669	2.26283	1.04816	3.70402	0.88361	2.72847	0.93148	2.89844	0.866836	2.78654	0.801082	3.40531	0.812392	3.97977	0.82677	3.39054
	0.882345	2.41719	0.890787	2.2356	0.862741	3.36669	0.878625	2.67316	0.848938	3.35627	0.853657	1.68513	0.887803	4.13195	0.863466	3.05778	0.868793	2.28477	1.05564	3.72413	0.889964	2.74893	0.938132	2.91928	0.873062	2.8044	0.807147	3.43145	0.818495	4.00476	0.832901	3.41354
	0.888668	2.44922	0.897155	2.26629	0.868869	3.39087	0.884897	2.70213	0.855078	3.38262	0.8598	1.70855	0.894158	4.17014	0.869679	3.0871	0.874944	2.30796	1.06314	3.74524	0.896315	2.76873	0.944798	2.94064	0.879289	2.82559	0.813248	3.46017	0.824613	4.0335	0.83905	3.43976
	0.895008	2.48005	0.903519	2.29511	0.87502	3.41763	0.891182	2.73093	0.861244	3.40812	0.865976	1.73193	0.900525	4.20886	0.875915	3.1163	0.88112	2.33047	1.07067	3.76535	0.902697	2.78874	0.951494	2.96152	0.885534	2.84603	0.819363	3.48919	0.830732	4.06047	0.84521	3.46523
	0.901374	2.50983	0.909908	2.32287	0.881195	3.44523	0.897493	2.75931	0.867432	3.43731	0.872147	1.75725	0.906881	4.24804	0.882153	3.14753	0.887321	2.3541	1.07819	3.78599	0.9091	2.80846	0.958202	2.98285	0.891799	2.8691	0.825498	3.51711	0.836884	4.08748	0.851394	3.49123
	0.907762	2.53935	0.91632	2.35096	0.887386	3.47213	0.903823	2.78748	0.873629	3.46659	0.878337	1.78125	0.913279	4.28897	0.888415	3.17894	0.893515	2.37742	1.08574	3.80743	0.915502	2.83051	0.964921	3.00512	0.898076	2.89489	0.831636	3.54553	0.843054	4.1152	0.857589	3.51854
	0.914158	2.57011	0.922749	2.37951	0.893571	3.5	0.91016	2.81654	0.87986	3.49601	0.884569	1.80633	0.9197	4.32902	0.89471	3.21045	0.899759	2.40103	1.0933	3.82835	0.921925	2.85234	0.97166	3.02724	0.904383	2.92137	0.837782	3.57475	0.849241	4.14228	0.863802	3.54613
	0.920572	2.59968	0.929197	2.40719	0.899794	3.52708	0.916521	2.84465	0.886092	3.52571	0.890796	1.83123	0.926125	4.37155	0.901004	3.24283	0.906001	2.42399	1.10089	3.85038	0.928392	2.873	0.978428	3.04912	0.910719	2.94835	0.843975	3.6042	0.855461	4.16809	0.870052	3.57355
	0.927023	2.63243	0.935668	2.43695	0.906038	3.55282	0.92291	2.87407	0.892348	3.55579	0.89706	1.8564	0.932591	4.41279	0.907333	3.27499	0.912278	2.44653	1.10849	3.87129	0.934861	2.89324	0.985208	3.07035	0.917065	2.97725	0.850191	3.63555	0.861665	4.19565	0.876307	3.60282
	0.933476	2.66583	0.942152	2.46553	0.91231	3.58024	0.929313	2.90387	0.898634	3.58394	0.903338	1.88177	0.939059	4.45568	0.913677	3.30713	0.918575	2.46935	1.1161	3.89414	0.941345	2.91365	0.992005	3.09238	0.923423	3.00628	0.856426	3.66531	0.867918	4.2216	0.882589	3.63107
	0.939954	2.69822	0.948653	2.49174	0.918571	3.60539	0.935726	2.93178	0.904918	3.6126	0.909626	1.91064	0.945536	4.49786	0.920026	3.34037	0.924864	2.49237	1.12375	3.91561	0.947835	2.93517	0.998815	3.11439	0.929808	3.03525	0.862673	3.69541	0.874173	4.24877	0.888884	3.65981
	0.946441	2.7308	0.955189	2.51768	0.924869	3.63071	0.942167	2.95973	0.911219	3.64251	0.91595	1.93986	0.952047	4.53912	0.926405	3.37383	0.931192	2.51503	1.13138	3.93877	0.954361	2.95624	1.00564	3.13668	0.936213	3.06817	0.868922	3.72505	0.880463	4.27532	0.895199	3.68951
	0.952965	2.76362	0.961716	2.54279	0.93118	3.65416	0.94862	2.98686	0.91756	3.67282	0.922291	1.97168	0.958592	4.58062	0.932814	3.40838	0.937544	2.53766	1.13905	3.96099	0.960921	2.98014	1.01251	3.1596	0.942626	3.10168	0.875202	3.7528	0.886758	4.30173	0.901529	3.71874
	0.959508	2.79606	0.968266	2.56902	0.937518	3.6769	0.955098	3.01399	0.923922	3.70315	0.928636	2.00323	0.965134	4.62471	0.939231	3.4437	0.943898	2.55947	1.14674	3.98423	0.967495	3.00411	1.01938	3.18261	0.949066	3.13546	0.881515	3.78206	0.89307	4.3276	0.907883	3.74837
	0.966055	2.82917	0.974855	2.59462	0.943858	3.69915	0.961589	3.04098	0.9303	3.73182	0.935015	2.035	0.971695	4.66841	0.94567	3.47841	0.950285	2.5807	1.15446	4.0075	0.974073	3.02808	1.02627	3.20543	0.955527	3.17008	0.887839	3.81356	0.899394	4.35561	0.914254	3.77975
	0.97261	2.86314	0.981469	2.62061	0.95023	3.72453	0.968103	3.06942	0.936681	3.76178	0.941405	2.06768	0.978276	4.71277	0.952121	3.51407	0.956673	2.60189	1.16217	4.03075	0.980668	3.0513	1.03317	3.22798	0.962002	3.20561	0.894169	3.84241	0.905753	4.38433	0.920641	3.81078
	0.979202	2.89735	0.988076	2.64583	0.956617	3.74924	0.974632	3.09748	0.943071	3.79254	0.947819	2.1015	0.984873	4.75727	0.958587	3.55043	0.963083	2.62434	1.16988	4.05165	0.987294	3.07563	1.04008	3.25054	0.968504	3.24126	0.900521	3.87237	0.912143	4.41306	0.927056	3.84223
	0.985812	2.92994	0.994704	2.67113	0.963038	3.77479	0.981185	3.12528	0.949505	3.82449	0.95427	2.13535	0.991507	4.80101	0.965094	3.58695	0.96953	2.64859	1.17764	4.07126	0.993932	3.09955	1.04703	3.27314	0.97501	3.28009	0.906889	3.90329	0.91854	4.43886	0.93348	3.87408
	0.992443	2.96236	1.00135	2.69448	0.969473	3.80104	0.987754	3.15263	0.955969	3.85808	0.960704	2.17067	0.998138	4.84463	0.971604	3.62446	0.975998	2.67251	1.18541	4.09187	1.00061	3.12562	1.05401	3.29667	0.981542	3.31836	0.913292	3.93076	0.924944	4.46637	0.939926	3.90517
	0.999079	2.99623	1.00803	2.72007	0.975906	3.82802	0.994338	3.18144	0.962443	3.89271	0.967159	2.20609	1.00479	4.88827	0.978129	3.66236	0.982473	2.69708	1.19319	4.11214	1.00727	3.15122	1.06098	3.32015	0.988095	3.35773	0.919695	3.95925	0.931378	4.49272	0.946389	3.93657
	1.00574	3.03117	1.01474	2.74578	0.982375	3.85517	1.00095	3.21071	0.968927	3.92684	0.973639	2.24207	1.01147	4.93384	0.984679	3.70092	0.988971	2.72429	1.20098	4.13427	1.01398	3.1762	1.06798	3.34492	0.994665	3.39603	0.92612	3.99093	0.937821	4.51801	0.952869	3.96833
	1.01242	3.0655	1.02146	2.77152	0.988861	3.88286	1.00758	3.23996	0.975419	3.96063	0.980149	2.27719	1.01816	4.97861	0.991242	3.73881	0.99548	2.74999	1.20879	4.15641	1.02068	3.20173	1.07498	3.36938	1.00125	3.4339	0.932576	4.02154	0.944307	4.54558	0.959379	4.00034
	1.01913	3.10069	1.02817	2.79523	0.99536	3.91172	1.01422	3.26921	0.981945	3.99417	0.986669	2.31238	1.02488	5.02454	0.997832	3.77703	1.002	2.77523	1.21664	4.17832	1.02743	3.22954	1.08202	3.39437	1.00785	3.47218	0.93906	4.05239	0.950798	4.57573	0.965903	4.03343
	1.02586	3.1343	1.03493	2.81951	1.0019	3.93988	1.02089	3.2979	0.988509	4.02889	0.993205	2.3492	1.03161	5.07173	1.00444	3.81661	1.00858	2.80376	1.2245	4.20077	1.03418	3.25675	1.08908	3.42043	1.01446	3.51096	0.945541	4.08365	0.957308	4.60372	0.972437	4.06611
	1.03259	3.16766	1.0417	2.84363	1.00844	3.9676	1.02758	3.3263	0.995059	4.06457	0.999762	2.38656	1.03837	5.12048	1.01106	3.8572	1.01513	2.83132	1.23236	4.22337	1.04096	3.28442	1.09615	3.44637	1.02113	3.55051	0.952049	4.11508	0.963836	4.63228	0.979004	4.09929
	1.03935	3.20051	1.0485	2.86756	1.01498	3.99262	1.03428	3.35356	1.00163	4.10123	1.00634	2.42258	1.04515	5.16838	1.01771	3.8974	1.02173	2.85622	1.24025	4.24739	1.04775	3.31183	1.10324	3.47182	1.0278	3.59058	0.958581	4.14593	0.970373	4.6601	0.985586	4.1322
	1.04613	3.23545	1.05529	2.88954	1.02157	4.01943	1.041	3.38147	1.00824	4.13829	1.01294	2.45884	1.05194	5.21686	1.02437	3.938	1.02833	2.88147	1.24813	4.27169	1.05456	3.33878	1.11034	3.49731	1.03448	3.63059	0.965116	4.18002	0.976955	4.689	0.992185	4.16654
	1.05292	3.27123	1.06212	2.91288	1.02819	4.04591	1.04774	3.41	1.01484	4.17527	1.01957	2.49468	1.05875	5.26741	1.03105	3.97912	1.03496	2.90773	1.25606	4.29774	1.06139	3.36511	1.11747	3.52353	1.04118	3.66984	0.971687	4.21188	0.983529	4.71725	0.9988	4.19966
	1.05974	3.30846	1.06896	2.93386	1.03481	4.07293	1.0545	3.43842	1.02148	4.21086	1.0262	2.52926	1.06558	5.3172	1.03775	4.01911	1.0416	2.93437	1.26399	4.3226	1.06822	3.39197	1.12461	3.54965	1.0479	3.71212	0.978279	4.24575	0.990136	4.74635	1.00544	4.23474
	1.06658	3.3447	1.07581	2.95362	1.04143	4.10028	1.06127	3.4662	1.02813	4.2489	1.03286	2.56355	1.07244	5.36555	1.04448	4.05934	1.04828	2.96017	1.27195	4.34731	1.0751	3.41912	1.13178	3.57554	1.05463	3.7552	0.984876	4.2784	0.996759	4.77408	1.01209	4.26923
	1.07344	3.38171	1.0827	2.97426	1.04809	4.12801	1.06808	3.49466	1.0348	4.28618	1.03954	2.59989	1.07933	5.41441	1.05122	4.10016	1.05496	2.98752	1.27991	4.37005	1.08198	3.44714	1.13895	3.60157	1.06142	3.80031	0.991489	4.31123	1.0034	4.80189	1.01877	4.30448
	1.08033	3.41912	1.08959	2.99471	1.05476	4.15363	1.07489	3.52248	1.0415	4.32481	1.04622	2.63354	1.08619	5.46495	1.05797	4.1411	1.06167	3.01407	1.28788	4.39424	1.0889	3.47534	1.14615	3.62789	1.06818	3.84557	0.998144	4.34268	1.01005	4.8293	1.02546	4.33918
	1.0872	3.45665	1.09653	3.01653	1.06146	4.18186	1.08173	3.55168	1.04822	4.36436	1.05294	2.66655	1.09308	5.51298	1.06475	4.1813	1.06839	3.0396	1.29589	4.41737	1.09582	3.50454	1.15337	3.65384	1.07499	3.88883	1.0048	4.37759	1.01672	4.85783	1.03217	4.37475
	1.09411	3.49284	1.10347	3.03749	1.06816	4.20892	1.08858	3.57975	1.05494	4.40603	1.05967	2.69828	1.10001	5.56184	1.07154	4.22205	1.07512	3.06515	1.30391	4.44054	1.10274	3.53473	1.16059	3.68014	1.0818	3.93445	1.01149	4.41213	1.02341	4.88792	1.0389	4.4115
	1.10105	3.52919	1.11042	3.06116	1.07489	4.23761	1.09545	3.60932	1.06169	4.44672	1.06643	2.72901	1.10696	5.61137	1.07836	4.26237	1.08187	3.09154	1.31194	4.46508	1.1097	3.56636	1.16784	3.70766	1.08864	3.98042	1.01817	4.44538	1.03014	4.91967	1.04565	4.44849
	1.108	3.56622	1.1174	3.08322	1.08164	4.26582	1.10234	3.63842	1.06846	4.48913	1.0732	2.75814	1.11392	5.65958	1.08519	4.30228	1.08866	3.11939	1.31996	4.48972	1.1167	3.59771	1.17511	3.73561	1.09549	4.02647	1.02489	4.47922	1.03689	4.94865	1.05242	4.48478
	1.11496	3.60256	1.12439	3.1084	1.08841	4.29406	1.10925	3.66834	1.07524	4.53011	1.07998	2.78714	1.12088	5.7086	1.09203	4.34195	1.09547	3.14671	1.32806	4.51365	1.12371	3.63052	1.18241	3.76363	1.10237	4.07279	1.03163	4.51413	1.04363	4.97838	1.05921	4.52176
	1.12193	3.63999	1.13141	3.13052	1.0952	4.32193	1.11618	3.69748	1.08207	4.57235	1.08678	2.8167	1.12788	5.75994	1.09891	4.383	1.10228	3.175	1.33615	4.53886	1.13071	3.66279	1.18971	3.79222	1.10926	4.12067	1.03838	4.54731	1.05038	5.00904	1.06601	4.55901
	1.12894	3.67875	1.13845	3.15569	1.10199	4.35269	1.12313	3.72904	1.08888	4.61422	1.09361	2.84523	1.1349	5.81061	1.1058	4.42335	1.1091	3.20448	1.34425	4.56404	1.13775	3.69462	1.19703	3.82105	1.11617	4.16601	1.04514	4.58023	1.05717	5.03857	1.07283	4.59494
	1.13598	3.718	1.14549	3.17974	1.10883	4.38082	1.1301	3.75952	1.09573	4.65399	1.10046	2.87351	1.14195	5.86089	1.11271	4.4628	1.11594	3.23607	1.35235	4.58954	1.14482	3.72845	1.20437	3.85135	1.1231	4.21343	1.05194	4.61605	1.06401	5.06944	1.07968	4.63297
	1.14302	3.75609	1.15256	3.20413	1.11568	4.41217	1.13709	3.7908	1.1026	4.69712	1.10732	2.90076	1.14901	5.91254	1.11964	4.50347	1.12283	3.26727	1.36049	4.61696	1.1519	3.7628	1.21174	3.88234	1.13003	4.26132	1.05874	4.65139	1.07084	5.10108	1.08654	4.67126
	1.15008	3.79408	1.15967	3.22922	1.12253	4.44407	1.1441	3.82246	1.10949	4.74116	1.11419	2.92931	1.15608	5.96441	1.12659	4.54496	1.12973	3.29955	1.36864	4.64439	1.15899	3.79501	1.21912	3.91298	1.137	4.30985	1.06558	4.68584	1.07769	5.13246	1.09342	4.70938
	1.15716	3.83229	1.16678	3.25552	1.12942	4.47417	1.15112	3.85399	1.11639	4.78548	1.12108	2.95725	1.16318	6.0167	1.13355	4.58648	1.13665	3.33184	1.3768	4.6712	1.16609	3.82898	1.22652	3.94401	1.144	4.36092	1.07242	4.72151	1.08454	5.16255	1.10032	4.74833
	1.16425	3.87257	1.17391	3.28242	1.13633	4.5035	1.15816	3.88616	1.12331	4.82764	1.12802	2.98585	1.17029	6.06856	1.14054	4.62735	1.14356	3.36158	1.38499	4.69987	1.17323	3.8627	1.23393	3.97472	1.15101	4.41148	1.07929	4.75784	1.09144	5.19491	1.10725	4.78807
	1.17139	3.91123	1.18104	3.3082	1.14326	4.5352	1.16523	3.91821	1.13024	4.87259	1.13496	3.01344	1.17742	6.12208	1.14754	4.66937	1.15051	3.39071	1.39319	4.72806	1.18036	3.8958	1.24135	4.00486	1.15802	4.46219	1.08618	4.79641	1.09836	5.22656	1.11419	4.82838
	1.17852	3.95185	1.18821	3.33567	1.15021	4.56682	1.17231	3.95144	1.13721	4.91451	1.14191	3.04056	1.18458	6.17356	1.15457	4.70954	1.1575	3.4198	1.40142	4.75417	1.18754	3.931	1.24882	4.03499	1.16505	4.51395	1.09309	4.8355	1.10527	5.25928	1.12114	4.86958
	1.18568	3.99092	1.1954	3.36071	1.15715	4.59803	1.17941	3.98322	1.14418	4.95744	1.14889	3.06772	1.19175	6.22523	1.16161	4.75013	1.16448	3.44948	1.40965	4.78116	1.19472	3.96765	1.25628	4.0661	1.17212	4.56587	1.10001	4.87439	1.11221	5.29156	1.12811	4.91061
	1.19284	4.03047	1.2026	3.38939	1.16411	4.62907	1.18652	4.01631	1.15116	5.00036	1.15587	3.09496	1.19895	6.27685	1.16866	4.79073	1.17149	3.4792	1.41789	4.80986	1.20195	4.00435	1.26378	4.0978	1.17921	4.61721	1.10696	4.91294	1.11916	5.32299	1.13511	4.95104
	1.20005	4.0691	1.20982	3.4164	1.17112	4.65939	1.19367	4.0483	1.15818	5.0454	1.16292	3.12305	1.20615	6.32958	1.17575	4.83268	1.1785	3.50961	1.42616	4.83812	1.20917	4.04078	1.27127	4.1295	1.18633	4.66926	1.11392	4.95338	1.12615	5.35275	1.14213	4.99179
	1.20727	4.11001	1.21705	3.44373	1.17813	4.68913	1.20082	4.08096	1.16521	5.08944	1.16994	3.15134	1.21337	6.38142	1.18284	4.87407	1.18555	3.54003	1.43443	4.86575	1.21641	4.07793	1.27879	4.16124	1.19343	4.71943	1.12093	4.99056	1.13314	5.38507	1.14917	5.03169
	1.2145	4.14878	1.22433	3.47229	1.18516	4.71817	1.208	4.11308	1.17227	5.13594	1.17699	3.17947	1.22062	6.43324	1.18996	4.91622	1.19259	3.57011	1.44273	4.89612	1.22369	4.11553	1.28634	4.19392	1.20056	4.76973	1.12791	5.02864	1.14015	5.41795	1.15621	5.0721
	1.22175	4.18837	1.2316	3.5013	1.19221	4.7502	1.21519	4.14662	1.17933	5.18218	1.18408	3.20709	1.22788	6.48579	1.1971	4.95835	1.19967	3.60104	1.45107	4.92506	1.23095	4.15393	1.2939	4.22668	1.20774	4.82163	1.13491	5.06758	1.1472	5.45042	1.16328	5.11321
	1.22902	4.22718	1.23889	3.52885	1.19927	4.78177	1.2224	4.17926	1.18642	5.22824	1.19116	3.23426	1.23515	6.53794	1.20425	5.00015	1.20678	3.63042	1.4594	4.95653	1.23828	4.19165	1.30148	4.25953	1.21491	4.87286	1.14195	5.10659	1.15427	5.48328	1.17038	5.15425
	1.23631	4.26615	1.24623	3.55892	1.20638	4.81416	1.22964	4.21307	1.19356	5.27673	1.19828	3.26117	1.24244	6.59136	1.21142	5.04309	1.21391	3.66012	1.46771	4.98763	1.24559	4.23186	1.30907	4.2932	1.22211	4.92471	1.14902	5.14479	1.16132	5.51699	1.17748	5.1955
	1.2436	4.30619	1.25355	3.58824	1.21349	4.84776	1.23688	4.2474	1.20067	5.32591	1.20541	3.2879	1.24978	6.64393	1.21862	5.08591	1.22104	3.68938	1.47609	5.01935	1.25291	4.27036	1.31668	4.32636	1.22931	4.97776	1.15609	5.18536	1.16842	5.54947	1.18461	5.23753
	1.25094	4.34637	1.26092	3.61725	1.22061	4.88088	1.24415	4.2815	1.20782	5.37244	1.21255	3.314	1.25713	6.69701	1.22583	5.12782	1.22819	3.71895	1.48449	5.05042	1.26029	4.3102	1.32432	4.35986	1.23654	5.03073	1.16317	5.22481	1.17554	5.58369	1.19175	5.27974
	1.2583	4.38636	1.26829	3.64656	1.22777	4.91316	1.25145	4.31536	1.21499	5.42041	1.21972	3.33969	1.26448	6.75005	1.23306	5.17005	1.23538	3.74911	1.49289	5.08405	1.26767	4.34982	1.33198	4.39433	1.24379	5.08383	1.17028	5.26531	1.18266	5.61918	1.19891	5.32277
	1.26565	4.42815	1.27569	3.67738	1.23493	4.9468	1.25876	4.35078	1.22218	5.46925	1.22689	3.36737	1.27185	6.80314	1.24031	5.21325	1.24256	3.78081	1.50129	5.11704	1.27507	4.38878	1.33964	4.42888	1.25105	5.13785	1.17741	5.30543	1.18983	5.65626	1.2061	5.36651
	1.27301	4.46959	1.28312	3.70743	1.24211	4.98111	1.26608	4.38604	1.22939	5.51521	1.23409	3.39306	1.27924	6.85797	1.24757	5.25541	1.24979	3.81147	1.50974	5.15016	1.28248	4.42846	1.34734	4.46337	1.25834	5.19238	1.18458	5.34777	1.19699	5.69214	1.2133	5.41077
	1.28041	4.5124	1.29052	3.73822	1.24933	5.01364	1.27342	4.42142	1.23659	5.56179	1.24131	3.41867	1.28668	6.91222	1.25486	5.29756	1.25701	3.84162	1.51819	5.18264	1.28991	4.46857	1.35504	4.49761	1.26567	5.24584	1.19174	5.38904	1.20418	5.72842	1.22053	5.45443
	1.28786	4.55462	1.29797	3.76849	1.25655	5.04728	1.28079	4.4568	1.24384	5.60945	1.24857	3.4456	1.29411	6.96914	1.26217	5.3414	1.26425	3.87173	1.52666	5.21502	1.29738	4.50828	1.36276	4.53168	1.27298	5.30104	1.19893	5.43248	1.2114	5.76565	1.22777	5.49972
	1.29531	4.59796	1.30545	3.79781	1.2638	5.08001	1.28818	4.49193	1.2511	5.65613	1.25583	3.47393	1.30157	7.02441	1.2695	5.38482	1.27154	3.90295	1.53513	5.24814	1.30483	4.54881	1.3705	4.56663	1.28032	5.35729	1.20615	5.47685	1.21864	5.8018	1.23504	5.54531
	1.30275	4.64035	1.31293	3.82674	1.27104	5.11388	1.29557	4.52699	1.25838	5.70272	1.26309	3.49915	1.30904	7.08056	1.27684	5.42748	1.27883	3.9333	1.54363	5.28124	1.31233	4.5908	1.37826	4.60178	1.28769	5.41448	1.21336	5.52209	1.22588	5.83804	1.24231	5.59153
	1.31023	4.68291	1.32043	3.85541	1.27832	5.14697	1.30299	4.56176	1.26568	5.7504	1.27039	3.52709	1.31654	7.1353	1.2842	5.47093	1.28614	3.96449	1.55214	5.31419	1.31983	4.63114	1.38604	4.63661	1.29507	5.47201	1.22062	5.56519	1.23314	5.8745	1.24961	5.63723
	1.31775	4.72521	1.32795	3.88626	1.28563	5.17841	1.31044	4.59663	1.27298	5.79841	1.27771	3.55612	1.32405	7.19153	1.29158	5.51535	1.29346	3.99574	1.56067	5.34793	1.32737	4.67183	1.39383	4.67183	1.30249	5.52894	1.22788	5.60846	1.24042	5.91164	1.25693	5.68301
	1.32525	4.76822	1.33549	3.91742	1.29295	5.21029	1.3179	4.63198	1.28032	5.84653	1.28507	3.58383	1.33158	7.24817	1.29899	5.55951	1.3008	4.02701	1.56925	5.38161	1.33492	4.71315	1.40166	4.70726	1.30991	5.58637	1.23517	5.65215	1.24772	5.94886	1.26427	5.72913
	1.33279	4.8112	1.34307	3.94914	1.30028	5.24409	1.32538	4.66814	1.28768	5.89571	1.29242	3.61132	1.33912	7.30485	1.30641	5.60396	1.30818	4.05714	1.57778	5.41532	1.34247	4.75586	1.40948	4.74277	1.31733	5.64254	1.24247	5.69508	1.25503	5.98659	1.27161	5.77474
	1.34033	4.85283	1.35066	3.9803	1.30761	5.27763	1.33286	4.70358	1.29506	5.94476	1.29978	3.63904	1.3467	7.36059	1.31384	5.64813	1.31555	4.08716	1.58637	5.44847	1.35007	4.79816	1.41733	4.77793	1.32482	5.69979	1.24979	5.73892	1.26238	6.02643	1.279	5.82171
	1.3479	4.89462	1.35826	4.0138	1.315	5.31344	1.34039	4.74062	1.30245	5.99427	1.30718	3.66676	1.35427	7.41739	1.3213	5.69281	1.32295	4.11831	1.59497	5.48287	1.35767	4.84082	1.4252	4.814	1.3323	5.75655	1.25713	5.7831	1.26972	6.06597	1.28638	5.86854
	1.3555	4.9359	1.36587	4.04715	1.32241	5.34954	1.34793	4.77753	1.30986	6.04408	1.3146	3.69341	1.36186	7.47674	1.32877	5.73808	1.33037	4.14858	1.6036	5.51849	1.3653	4.8842	1.43309	4.85042	1.33979	5.81554	1.2645	5.82642	1.27712	6.10544	1.2938	5.9158
	1.36309	4.97934	1.37351	4.08087	1.32981	5.38632	1.35547	4.81551	1.31729	6.09395	1.32203	3.72223	1.3695	7.53592	1.33627	5.78403	1.33781	4.17947	1.61222	5.5543	1.37295	4.92707	1.44099	4.88695	1.3473	5.87288	1.27187	5.8717	1.28451	6.14481	1.30123	5.96313
	1.37074	5.02143	1.38117	4.11611	1.33724	5.42187	1.36305	4.85313	1.32474	6.14458	1.32948	3.74936	1.37715	7.59358	1.34379	5.82917	1.34527	4.2116	1.62087	5.58941	1.38062	4.97039	1.44892	4.9238	1.35483	5.93157	1.27925	5.91687	1.29192	6.18641	1.30867	6.01161
	1.37839	5.06478	1.38885	4.15178	1.34467	5.45869	1.37064	4.89175	1.33222	6.19296	1.33693	3.77817	1.3848	7.65547	1.35132	5.87553	1.35274	4.24522	1.62955	5.62501	1.3883	5.01323	1.45687	4.96115	1.36239	5.98851	1.28666	5.96205	1.29937	6.22724	1.31614	6.05927
	1.38605	5.10978	1.39656	4.18636	1.35217	5.4949	1.37826	4.93035	1.33971	6.24345	1.34443	3.80547	1.39246	7.71577	1.35887	5.92156	1.36025	4.2781	1.63824	5.65777	1.39598	5.05696	1.46482	4.99761	1.36995	6.0481	1.29411	6.0078	1.30681	6.26913	1.32362	6.10834
	1.39375	5.15444	1.40425	4.22175	1.35965	5.53227	1.38589	4.96948	1.34722	6.294	1.35192	3.83401	1.40017	7.77785	1.36644	5.96862	1.36776	4.31255	1.64693	5.6886	1.4037	5.10075	1.4728	5.03396	1.37755	6.1096	1.30157	6.05639	1.31429	6.31112	1.33113	6.15904
	1.40144	5.19824	1.41198	4.25728	1.36716	5.56947	1.39352	5.00833	1.35474	6.34449	1.35944	3.8626	1.40791	7.83855	1.37403	6.01521	1.3753	4.34671	1.65564	5.72007	1.41144	5.14419	1.48079	5.07033	1.38515	6.16897	1.30904	6.10307	1.32178	6.35391	1.33866	6.20865
	1.40918	5.24331	1.41974	4.29073	1.37469	5.60708	1.40121	5.04704	1.36228	6.39176	1.36701	3.89115	1.41565	7.90271	1.38165	6.06187	1.38286	4.37907	1.66438	5.75251	1.41919	5.18831	1.48881	5.10663	1.39279	6.23101	1.31652	6.15054	1.32931	6.39582	1.3462	6.25912
	1.41692	5.291	1.42752	4.3253	1.38223	5.64608	1.40889	5.08746	1.36986	6.44266	1.37455	3.91826	1.42339	7.96418	1.38927	6.10837	1.39044	4.41217	1.67311	5.78462	1.42695	5.23273	1.49684	5.14317	1.40042	6.29358	1.32403	6.20085	1.33684	6.43781	1.35376	6.31075
	1.42466	5.33643	1.4353	4.36007	1.3898	5.68382	1.41659	5.12677	1.37743	6.49109	1.38214	3.94775	1.43118	8.02818	1.39691	6.15567	1.39804	4.44544	1.68189	5.81836	1.43475	5.2774	1.50489	5.1804	1.4081	6.35539	1.33157	6.25101	1.34436	6.48193	1.36135	6.36278
	1.43246	5.38334	1.44309	4.39448	1.39739	5.72285	1.42431	5.16689	1.38501	6.54069	1.38974	3.97726	1.43898	8.08812	1.40458	6.20202	1.40563	4.47794	1.69066	5.85217	1.44257	5.32179	1.51295	5.2173	1.41579	6.41772	1.33912	6.30058	1.35194	6.52455	1.36895	6.41428
	1.44027	5.42916	1.45094	4.42842	1.40498	5.76082	1.43206	5.20614	1.39263	6.58967	1.39735	4.00591	1.44679	8.14848	1.41226	6.24802	1.41325	4.50843	1.69948	5.88743	1.45041	5.36831	1.52105	5.25472	1.4235	6.48488	1.3467	6.34863	1.35953	6.56575	1.37657	6.46642
	1.44808	5.47666	1.4588	4.46552	1.41261	5.79894	1.43983	5.24704	1.40029	6.63992	1.40502	4.03664	1.45462	8.20978	1.41997	6.29545	1.42091	4.53934	1.70828	5.92292	1.45826	5.41448	1.52915	5.29225	1.43122	6.54765	1.35427	6.39961	1.36713	6.61001	1.3842	6.51909
	1.45592	5.52136	1.46666	4.50182	1.42023	5.8372	1.4476	5.28679	1.40794	6.69001	1.41266	4.06836	1.46245	8.2716	1.42768	6.34332	1.42858	4.57011	1.71714	5.95783	1.46613	5.46442	1.53728	5.33079	1.43896	6.61288	1.36189	6.44856	1.37475	6.65392	1.39187	6.57179
	1.46377	5.5671	1.47454	4.54035	1.42788	5.87681	1.45539	5.32809	1.41562	6.74102	1.42034	4.09793	1.47033	8.33263	1.43543	6.39053	1.43625	4.60142	1.72596	5.99388	1.47401	5.51431	1.54541	5.36987	1.44676	6.67854	1.36951	6.49745	1.38237	6.69793	1.39955	6.62464
	1.47166	5.61362	1.48243	4.57823	1.43557	5.91724	1.46322	5.3697	1.4233	6.79291	1.42805	4.13058	1.4782	8.39529	1.44319	6.43959	1.44395	4.63285	1.73483	6.02979	1.48193	5.56409	1.55357	5.40891	1.45451	6.74294	1.37715	6.54616	1.39004	6.74343	1.40723	6.67751
	1.47953	5.66263	1.49038	4.61757	1.44327	5.95767	1.47106	5.41262	1.43103	6.84567	1.43578	4.1615	1.48611	8.45993	1.45097	6.48903	1.45169	4.66433	1.74372	6.06502	1.48985	5.61185	1.56175	5.44707	1.4623	6.8063	1.38482	6.5963	1.39773	6.78993	1.41495	6.73084
	1.48745	5.7094	1.49831	4.65547	1.45099	6.00111	1.47892	5.45532	1.43876	6.89889	1.4435	4.19281	1.49406	8.52485	1.45877	6.53885	1.45944	4.69689	1.75264	6.10007	1.49781	5.66149	1.56996	5.48615	1.47013	6.87068	1.39249	6.64414	1.40542	6.8338	1.42268	6.78288
	1.49538	5.75962	1.50628	4.69408	1.45869	6.04263	1.48678	5.49878	1.44652	6.94968	1.45124	4.22343	1.50198	8.58967	1.46658	6.58759	1.46719	4.7282	1.76152	6.13224	1.50576	5.70806	1.57816	5.52283	1.47796	6.93633	1.40017	6.69327	1.41315	6.88081	1.43043	6.83681
	1.50334	5.80969	1.51425	4.73285	1.46645	6.08467	1.49468	5.5424	1.45429	7.00224	1.45902	4.25753	1.50995	8.65584	1.47442	6.63853	1.47498	4.76043	1.77046	6.16388	1.51373	5.75502	1.58639	5.55978	1.48582	7.00235	1.4079	6.74262	1.42088	6.92745	1.4382	6.89081
	1.51129	5.85967	1.52225	4.7718	1.47424	6.12566	1.5026	5.58571	1.46208	7.05419	1.46681	4.28978	1.51794	8.72231	1.48227	6.68876	1.48278	4.79289	1.77942	6.19763	1.52175	5.80221	1.59465	5.59758	1.49367	7.06993	1.41565	6.7921	1.42863	6.97289	1.44598	6.94497
	1.51929	5.91031	1.53027	4.81104	1.48204	6.16904	1.51053	5.63013	1.46989	7.10614	1.4746	4.3245	1.52595	8.78787	1.49015	6.7395	1.49059	4.82837	1.78838	6.23059	1.52978	5.85122	1.60291	5.63673	1.50157	7.13703	1.4234	6.84323	1.43642	7.0187	1.4538	6.99965
	1.5273	5.96302	1.53831	4.8496	1.48983	6.20838	1.51848	5.67367	1.47773	7.15844	1.48243	4.35963	1.53397	8.85391	1.49804	6.79066	1.49843	4.86209	1.79734	6.2625	1.5378	5.90001	1.61119	5.67487	1.5095	7.2063	1.43115	6.89387	1.44421	7.06658	1.46162	7.05558
	1.53532	6.01394	1.54637	4.88848	1.49767	6.25039	1.52645	5.7176	1.48558	7.21156	1.49028	4.39521	1.542	8.9217	1.50595	6.84282	1.50629	4.89751	1.80635	6.29483	1.54584	5.95016	1.61949	5.71417	1.51742	7.27444	1.43895	6.94538	1.45204	7.11363	1.46947	7.11115
	1.54338	6.06627	1.55443	4.92738	1.50552	6.29183	1.53444	5.76183	1.49344	7.26389	1.49815	4.43163	1.55007	8.98886	1.51389	6.89479	1.51418	4.93234	1.81538	6.32825	1.55394	5.99983	1.62783	5.75347	1.52537	7.34556	1.44678	6.99786	1.45986	7.16115	1.47734	7.16819
	1.55145	6.11774	1.56251	4.96681	1.51339	6.3328	1.54245	5.80578	1.50132	7.31693	1.50603	4.46876	1.55817	9.05617	1.52184	6.94729	1.52206	4.96624	1.8244	6.36118	1.56204	6.0499	1.63617	5.79244	1.53335	7.41684	1.45462	7.05101	1.46771	7.20926	1.48523	7.2257
	1.55954	6.16858	1.57063	5.00585	1.52127	6.37347	1.55048	5.8493	1.50921	7.37217	1.51394	4.50827	1.56625	9.12484	1.5298	7.00176	1.52997	4.9997	1.83345	6.39474	1.57016	6.10132	1.64453	5.83192	1.54133	7.48854	1.46246	7.10167	1.47559	7.25612	1.49313	7.28211
	1.56762	6.21923	1.57878	5.04603	1.52916	6.41596	1.55852	5.89374	1.51714	7.42632	1.52186	4.54834	1.57436	9.19237	1.53779	7.05568	1.53791	5.03217	1.8425	6.42928	1.57828	6.15184	1.6529	5.8711	1.54935	7.56048	1.47033	7.15452	1.48347	7.30332	1.50105	7.33944
	1.57574	6.27012	1.58691	5.08798	1.53708	6.45746	1.56658	5.93852	1.52509	7.4806	1.52981	4.58899	1.5825	9.2597	1.5458	7.10976	1.54586	5.06455	1.8516	6.46501	1.58643	6.20315	1.6613	5.9109	1.55738	7.63178	1.47824	7.20635	1.49136	7.35059	1.50899	7.39624
	1.58389	6.32064	1.59506	5.1309	1.54502	6.50102	1.57465	5.98419	1.53303	7.53641	1.53776	4.62749	1.59065	9.32714	1.55381	7.16368	1.55381	5.09775	1.8607	6.50169	1.59463	6.25466	1.66971	5.95137	1.56543	7.7018	1.48614	7.25767	1.49928	7.39732	1.51695	7.45226
	1.59204	6.37097	1.60327	5.17431	1.55298	6.54491	1.58276	6.03006	1.54099	7.59267	1.54576	4.66646	1.59881	9.39502	1.56185	7.21805	1.5618	5.13142	1.86983	6.53762	1.6028	6.30659	1.67815	5.99188	1.57348	7.77022	1.49406	7.30917	1.50725	7.44382	1.52493	7.50774
	1.6002	6.42372	1.61149	5.21788	1.56098	6.58867	1.59089	6.07676	1.54901	7.64818	1.55376	4.70375	1.607	9.46354	1.56993	7.27182	1.56983	5.16442	1.87894	6.57228	1.61102	6.35817	1.6866	6.03162	1.58158	7.84082	1.50199	7.36279	1.51521	7.49343	1.53293	7.56568
	1.6084	6.47599	1.6197	5.26298	1.56895	6.63412	1.59902	6.12436	1.55705	7.70646	1.56175	4.74205	1.61521	9.53338	1.578	7.3273	1.57785	5.20083	1.8881	6.60536	1.61925	6.41194	1.69507	6.07271	1.58967	7.90974	1.50996	7.41446	1.52319	7.54112	1.54094	7.62177
	1.61664	6.52814	1.62794	5.30713	1.57697	6.67765	1.60718	6.17097	1.56507	7.7678	1.5698	4.77862	1.62344	9.60349	1.5861	7.3833	1.58589	5.23716	1.89728	6.64112	1.6275	6.46475	1.70356	6.11434	1.5978	7.97968	1.51794	7.46601	1.53118	7.58885	1.54897	7.67818
	1.62486	6.58197	1.63622	5.35106	1.58501	6.72283	1.61537	6.21862	1.57312	7.82721	1.57786	4.81672	1.63168	9.67502	1.59422	7.43965	1.59394	5.27277	1.90644	6.67625	1.63577	6.51855	1.71205	6.15586	1.60591	8.04998	1.52594	7.51899	1.53922	7.63772	1.55702	7.73556
	1.63312	6.63721	1.6445	5.3951	1.59308	6.76878	1.62357	6.26703	1.58122	7.88739	1.58592	4.85446	1.63998	9.74776	1.60237	7.49653	1.60205	5.30935	1.91562	6.71097	1.64406	6.57403	1.72058	6.19812	1.61407	8.11947	1.53399	7.57121	1.54726	7.68693	1.56511	7.79253
	1.64141	6.69025	1.65281	5.44085	1.60115	6.81612	1.63179	6.31574	1.58931	7.94731	1.59401	4.89457	1.64824	9.81974	1.61052	7.55387	1.61015	5.3474	1.92487	6.74625	1.65236	6.63002	1.72913	6.24122	1.62227	8.18864	1.54199	7.62466	1.55532	7.73655	1.5732	7.84995
	1.64967	6.74487	1.6611	5.48562	1.60924	6.86186	1.64	6.36412	1.59742	8.00804	1.60211	4.93362	1.65655	9.89172	1.61869	7.61113	1.61827	5.38421	1.9341	6.78464	1.66066	6.68495	1.73768	6.2846	1.63047	8.26103	1.55005	7.6797	1.56339	7.78682	1.58131	7.90918
	1.658	6.7987	1.66944	5.5321	1.61736	6.91119	1.64827	6.414	1.60553	8.06981	1.61025	4.97617	1.66488	9.96337	1.62689	7.66978	1.6264	5.42172	1.94335	6.82259	1.66901	6.74021	1.74625	6.32817	1.63867	8.33386	1.55814	7.73498	1.57149	7.83681	1.58943	7.96855
	1.66633	6.85257	1.6778	5.5777	1.62551	6.95599	1.65655	6.46209	1.61367	8.13357	1.61841	5.01847	1.67325	10.0344	1.63511	7.72882	1.63457	5.46071	1.9526	6.85917	1.67739	6.79481	1.75485	6.37156	1.6469	8.407	1.56624	7.78911	1.57961	7.8846	1.59758	8.0269
	1.67468	6.90791	1.68617	5.62369	1.63364	7.00242	1.66483	6.51134	1.62185	8.19832	1.62657	5.06292	1.68158	10.1058	1.64333	7.78902	1.64275	5.49901	1.9619	6.89676	1.68577	6.85038	1.76347	6.41538	1.65518	8.48018	1.57436	7.84565	1.58775	7.93369	1.60577	8.08651
	1.68304	6.96219	1.69459	5.66776	1.6418	7.04868	1.67314	6.55954	1.63003	8.26544	1.63476	5.10769	1.68996	10.1782	1.65158	7.85046	1.65095	5.53541	1.97119	6.93395	1.69414	6.90607	1.7721	6.45847	1.66344	8.55264	1.58248	7.90096	1.59591	7.98055	1.61395	8.14472
	1.69143	7.01586	1.70298	5.71475	1.65	7.0952	1.68147	6.6086	1.63825	8.33241	1.64296	5.15253	1.69836	10.2505	1.65986	7.91182	1.65917	5.57231	1.98051	6.97214	1.70256	6.96313	1.78074	6.50253	1.67175	8.62563	1.59065	7.95615	1.60407	8.02781	1.62216	8.2032
	1.69983	7.07185	1.71142	5.76178	1.6582	7.14035	1.68982	6.658	1.64646	8.39996	1.6512	5.19781	1.70678	10.3227	1.66815	7.9735	1.66739	5.60948	1.98983	7.0091	1.71102	7.01985	1.78941	6.54614	1.68005	8.69976	1.59884	8.01073	1.61225	8.07462	1.63038	8.2617
	1.70827	7.1283	1.71987	5.80903	1.66641	7.19025	1.69818	6.70919	1.65471	8.46753	1.65944	5.24363	1.71521	10.3961	1.67646	8.03577	1.67563	5.64666	1.99919	7.04426	1.71949	7.07788	1.7981	6.5896	1.68838	8.77332	1.60702	8.06717	1.62047	8.12155	1.63862	8.32068
	1.71668	7.18222	1.72836	5.85668	1.67466	7.23803	1.70656	6.75898	1.66297	8.53555	1.66772	5.28903	1.72365	10.4691	1.68478	8.0979	1.68392	5.68416	2.00856	7.08018	1.72794	7.13613	1.80681	6.63349	1.69673	8.84934	1.61522	8.12121	1.62871	8.16923	1.64689	8.37993
	1.72515	7.23861	1.73684	5.9074	1.68293	7.2857	1.71497	6.81057	1.67127	8.60106	1.67599	5.33259	1.73213	10.5435	1.69313	8.15906	1.69222	5.72306	2.01794	7.11879	1.73644	7.19528	1.81553	6.67904	1.70511	8.92441	1.62345	8.17616	1.63695	8.21786	1.65517	8.43948
	1.73365	7.29552	1.74534	5.95657	1.69121	7.33666	1.7234	6.86292	1.67957	8.66991	1.68429	5.37752	1.74064	10.6196	1.7015	8.22233	1.70052	5.76359	2.02733	7.15515	1.74496	7.25134	1.82427	6.72336	1.71349	8.99932	1.6317	8.23138	1.64519	8.26679	1.66346	8.49917
	1.74215	7.35417	1.75389	6.00567	1.6995	7.38699	1.73185	6.91561	1.68787	8.73879	1.69262	5.4216	1.74914	10.6966	1.70987	8.28565	1.70883	5.80413	2.03675	7.1923	1.75349	7.30834	1.83302	6.76826	1.72188	9.07355	1.63995	8.28926	1.65348	8.31712	1.67177	8.55997
	1.75064	7.41281	1.76244	6.05301	1.70785	7.43645	1.74031	6.96742	1.69623	8.80894	1.70095	5.46753	1.75767	10.774	1.71828	8.35015	1.71719	5.84358	2.04621	7.23113	1.76203	7.36664	1.84181	6.81378	1.73031	9.14765	1.64824	8.34529	1.66181	8.36769	1.68012	8.62021
	1.75919	7.47262	1.771	6.10121	1.71616	7.48852	1.74878	7.02078	1.7046	8.87767	1.70928	5.51318	1.76622	10.8517	1.7267	8.41418	1.72558	5.88401	2.05564	7.27113	1.77059	7.42439	1.8506	6.85984	1.73876	9.22029	1.65655	8.40328	1.67013	8.41851	1.68848	8.68069
	1.76776	7.53265	1.77957	6.14871	1.72452	7.53998	1.75729	7.07378	1.71296	8.94926	1.71767	5.56015	1.77481	10.929	1.73514	8.47947	1.73395	5.92426	2.06506	7.31078	1.77918	7.48102	1.8594	6.90536	1.74723	9.29595	1.66487	8.46221	1.67847	8.46882	1.69686	8.74232
	1.77632	7.59202	1.78818	6.19917	1.73291	7.59081	1.76581	7.12733	1.72135	9.01914	1.72608	5.60739	1.78339	11.007	1.74361	8.54452	1.74234	5.96457	2.07458	7.35112	1.78779	7.53793	1.86824	6.95121	1.75567	9.37243	1.67321	8.5229	1.68684	8.5199	1.70524	8.80508
	1.78492	7.6522	1.79679	6.24893	1.74133	7.64313	1.77435	7.18142	1.72978	9.08758	1.73449	5.65805	1.79202	11.0861	1.75209	8.61057	1.7508	6.00444	2.08409	7.39209	1.79643	7.5961	1.87711	6.99754	1.76417	9.45062	1.6816	8.58114	1.69522	8.56965	1.71366	8.86714
	1.79354	7.7112	1.80544	6.30089	1.74971	7.69482	1.7829	7.23564	1.7382	9.15574	1.74292	5.70795	1.80063	11.1639	1.76058	8.67585	1.75923	6.044	2.09358	7.43562	1.80506	7.65413	1.88596	7.04458	1.77271	9.52847	1.68995	8.64272	1.70363	8.62018	1.7221	8.93045
	1.80218	7.77113	1.81409	6.35244	1.75815	7.74603	1.79147	7.28987	1.74666	9.2253	1.75136	5.76039	1.80927	11.2398	1.7691	8.74184	1.7677	6.08218	2.10313	7.47963	1.81373	7.71371	1.89485	7.09184	1.78126	9.60816	1.69836	8.70342	1.71203	8.67082	1.73055	8.99413
	1.81082	7.8291	1.82278	6.40575	1.76661	7.79747	1.80007	7.34411	1.75511	9.29393	1.75986	5.81155	1.81795	11.316	1.77764	8.80715	1.77615	6.12348	2.11268	7.52083	1.82241	7.77272	1.90375	7.13901	1.7898	9.68907	1.70679	8.76432	1.72045	8.72196	1.73901	9.05845
	1.8195	7.88902	1.83146	6.4571	1.77507	7.84913	1.80868	7.39842	1.7636	9.36459	1.76834	5.86339	1.82662	11.393	1.78619	8.87368	1.78466	6.16332	2.12225	7.55964	1.83113	7.83282	1.91268	7.18526	1.79838	9.76968	1.71524	8.8234	1.72891	8.77323	1.74751	9.1221
	1.82818	7.94722	1.8402	6.50981	1.78356	7.90128	1.81731	7.45277	1.77211	9.43671	1.77685	5.91422	1.83528	11.4715	1.79475	8.94081	1.79317	6.20397	2.13181	7.5999	1.83983	7.89443	1.9216	7.23276	1.80699	9.8487	1.72368	8.8859	1.73738	8.8238	1.75601	9.18613
	1.83687	8.00635	1.84892	6.5632	1.79205	7.95343	1.82595	7.50766	1.78064	9.50955	1.78538	5.96724	1.84403	11.5489	1.80335	9.00857	1.80171	6.24467	2.14141	7.63806	1.84857	7.95635	1.93056	7.27969	1.8156	9.92723	1.73214	8.94653	1.74589	8.87576	1.76454	9.24984
	1.8456	8.06521	1.85768	6.61684	1.80059	8.0061	1.83462	7.56272	1.78919	9.58121	1.79393	6.0165	1.85278	11.6291	1.81197	9.0756	1.81028	6.28853	2.15102	7.67592	1.85735	8.01689	1.93955	7.32711	1.82421	10.0083	1.74065	9.00892	1.75439	8.9299	1.77308	9.31569
	1.85437	8.12721	1.86645	6.66991	1.80914	8.06145	1.84332	7.61952	1.79776	9.65388	1.8025	6.06826	1.86154	11.7122	1.8206	9.14476	1.81884	6.32971	2.16068	7.71379	1.86613	8.07669	1.94855	7.3734	1.83286	10.0884	1.74915	9.07078	1.76293	8.98535	1.78165	9.3815
	1.86311	8.19108	1.87528	6.72348	1.8177	8.11748	1.85203	7.67735	1.80635	9.72508	1.81109	6.12146	1.8703	11.7954	1.82925	9.21397	1.82743	6.37329	2.1703	7.75493	1.87492	8.13694	1.95755	7.42172	1.84153	10.1691	1.75768	9.1356	1.77147	9.04181	1.79023	9.44883
	1.87187	8.25627	1.88406	6.77616	1.82629	8.17301	1.86074	7.73515	1.81497	9.79752	1.81968	6.17488	1.87911	11.8758	1.83792	9.28274	1.83604	6.4152	2.17998	7.79638	1.88373	8.19808	1.96658	7.46989	1.85021	10.2506	1.76621	9.19879	1.78007	9.09943	1.79883	9.51627
	1.88071	8.32086	1.89289	6.82949	1.83488	8.2282	1.86949	7.79285	1.8236	9.86942	1.82829	6.22787	1.88793	11.9584	1.8466	9.3519	1.8447	6.45843	2.18965	7.83708	1.89256	8.25884	1.97564	7.51812	1.85894	10.3328	1.77479	9.26277	1.78865	9.1592	1.80746	9.58492
	1.88955	8.3865	1.90175	6.88453	1.84352	8.28457	1.87827	7.85187	1.83221	9.94294	1.83694	6.28157	1.89677	12.042	1.85531	9.42217	1.85332	6.50159	2.19938	7.87743	1.90141	8.31985	1.9847	7.56629	1.86765	10.4157	1.78339	9.32842	1.79724	9.21739	1.81609	9.65382
	1.89835	8.45156	1.91062	6.93815	1.85216	8.34166	1.88704	7.91046	1.84088	10.0159	1.84561	6.3347	1.90561	12.125	1.86404	9.49189	1.862	6.54757	2.20906	7.91975	1.91028	8.38213	1.99378	7.61648	1.8764	10.5002	1.79199	9.3971	1.80589	9.27658	1.82476	9.72462
	1.90722	8.51868	1.91949	6.99372	1.86083	8.3986	1.89585	7.97033	1.84956	10.0903	1.85428	6.38925	1.91449	12.2069	1.87277	9.56215	1.87072	6.59096	2.2188	7.96119	1.91916	8.44546	2.00289	7.66587	1.88516	10.5815	1.80062	9.46364	1.81454	9.33479	1.83344	9.7933
	1.91612	8.58307	1.92839	7.04908	1.8695	8.45525	1.90467	8.02914	1.85825	10.1656	1.86295	6.4446	1.92339	12.2886	1.88153	9.63295	1.87941	6.63549	2.22857	7.99983	1.92809	8.50791	2.01203	7.71441	1.89396	10.6638	1.80926	9.53148	1.82318	9.39322	1.84214	9.86284
	1.925	8.65019	1.93733	7.10407	1.8782	8.51127	1.91351	8.08851	1.86695	10.2421	1.87168	6.49832	1.9323	12.3713	1.89031	9.7039	1.88814	6.68077	2.23832	8.0396	1.93701	8.57234	2.02115	7.76424	1.90275	10.7495	1.81794	9.60108	1.83187	9.45153	1.85085	9.93403
	1.93391	8.7154	1.94627	7.15984	1.88693	8.56957	1.92237	8.14827	1.87569	10.3169	1.88044	6.55423	1.94122	12.4538	1.89912	9.775	1.89688	6.72614	2.2481	8.07807	1.94597	8.6368	2.03032	7.81367	1.91156	10.8346	1.82662	9.67045	1.84058	9.51065	1.85959	10.0052
	1.94283	8.78204	1.95523	7.21901	1.89565	8.62673	1.93124	8.20926	1.88446	10.3946	1.88918	6.61027	1.95016	12.5368	1.90793	9.84722	1.90565	6.77058	2.25791	8.11765	1.95493	8.70302	2.0395	7.86375	1.92043	10.9196	1.83533	9.73916	1.84928	9.56971	1.86835	10.0761
	1.9518	8.84734	1.9642	7.27763	1.90438	8.68293	1.94012	8.2693	1.89323	10.4724	1.89795	6.66687	1.95913	12.6198	1.91677	9.91971	1.91442	6.81781	2.26771	8.15701	1.96392	8.76757	2.04868	7.91413	1.92928	11.0067	1.84404	9.80747	1.85803	9.62829	1.87712	10.1475
	1.96077	8.91402	1.97322	7.33472	1.91318	8.73919	1.94905	8.32931	1.90203	10.5496	1.90677	6.72329	1.96813	12.7039	1.92564	9.99227	1.92322	6.86428	2.27755	8.19502	1.97293	8.83403	2.0579	7.96444	1.93815	11.0933	1.85278	9.87614	1.86678	9.68798	1.88591	10.2191
	1.96977	8.98013	1.98224	7.39397	1.92198	8.79938	1.958	8.39116	1.91082	10.6276	1.91557	6.77939	1.97712	12.7923	1.9345	10.0664	1.93205	6.91428	2.28739	8.23405	1.98197	8.89726	2.06713	8.0152	1.94705	11.1807	1.86155	9.94653	1.87557	9.74794	1.89472	10.2917
	1.97876	9.0511	1.9913	7.45298	1.93078	8.85887	1.96695	8.45432	1.91967	10.7063	1.9244	6.8353	1.98611	12.8837	1.9434	10.1418	1.94088	6.96565	2.29726	8.27224	1.99097	8.96172	2.07637	8.06654	1.95597	11.2663	1.87031	10.0187	1.88435	9.81001	1.90354	10.365
	1.98781	9.1214	2.00033	7.50965	1.93959	8.92011	1.97591	8.51705	1.92852	10.7853	1.93324	6.89078	1.99518	12.9742	1.95231	10.2168	1.94974	7.01834	2.30714	8.30694	2.00005	9.02577	2.08564	8.11702	1.96489	11.3529	1.87908	10.0899	1.89318	9.87283	1.91238	10.4386
	1.99684	9.19086	2.00942	7.56438	1.94847	8.98106	1.98491	8.57877	1.93739	10.8635	1.9421	6.94501	2.00426	13.0656	1.96125	10.2913	1.95863	7.07174	2.31703	8.33928	2.00913	9.0909	2.09493	8.16731	1.97384	11.441	1.88793	10.1632	1.90201	9.93709	1.92126	10.5138
	2.00593	9.26223	2.01852	7.62254	1.95733	9.04207	1.99393	8.64228	1.94627	10.9411	1.95097	6.99923	2.01332	13.1592	1.97019	10.3665	1.96752	7.12735	2.32695	8.37283	2.01822	9.15466	2.10423	8.21828	1.98281	11.5313	1.89676	10.2388	1.91086	10.0015	1.93015	10.5905
	2.01499	9.33184	2.02763	7.68033	1.96623	9.10383	2.00295	8.70534	1.95519	11.0172	1.9599	7.05454	2.02242	13.2541	1.97917	10.4419	1.97643	7.18129	2.33688	8.40402	2.02732	9.22113	2.11355	8.26882	1.99181	11.6201	1.90561	10.3151	1.91974	10.0669	1.93905	10.6674
	2.02411	9.4009	2.03672	7.73848	1.97513	9.16663	2.01199	8.76867	1.9641	11.0946	1.96882	7.11235	2.03157	13.3446	1.98816	10.5172	1.98539	7.23646	2.34687	8.43558	2.03647	9.28726	2.12291	8.31977	2.00081	11.7117	1.91446	10.3905	1.92866	10.1317	1.94798	10.7447
	2.03325	9.46925	2.0459	7.796	1.98406	9.22685	2.02107	8.8307	1.97306	11.1722	1.97776	7.17304	2.04069	13.4352	1.99717	10.5935	1.99434	7.29114	2.35679	8.47059	2.04564	9.35541	2.13226	8.37238	2.00985	11.8034	1.92339	10.4679	1.93753	10.1955	1.95692	10.8223
	2.04238	9.53786	2.05508	7.85661	1.993	9.28683	2.03016	8.89377	1.98198	11.2504	1.98672	7.23413	2.04984	13.5262	2.00618	10.6702	2.00328	7.34613	2.36679	8.50701	2.0548	9.4254	2.14162	8.42618	2.0189	11.8945	1.93229	10.5465	1.94646	10.2588	1.96588	10.9
	2.05154	9.60647	2.06426	7.91748	2.00198	9.34928	2.03926	8.95774	1.99099	11.3269	1.99572	7.29349	2.059	13.62	2.01524	10.7468	2.01229	7.40263	2.37678	8.54575	2.06399	9.49505	2.15102	8.48114	2.02797	11.9856	1.94123	10.6254	1.95542	10.3233	1.97487	10.9781
	2.06072	9.67915	2.07345	7.97793	2.01094	9.41176	2.04837	9.02295	1.99999	11.4057	2.00472	7.35458	2.0682	13.7089	2.0243	10.823	2.0213	7.46096	2.38678	8.58684	2.07321	9.56469	2.16043	8.53749	2.03708	12.0775	1.95017	10.7051	1.96438	10.3871	1.98388	11.0566
	2.06991	9.74961	2.08271	8.03839	2.01993	9.47318	2.05752	9.08706	2.00901	11.4849	2.01372	7.41501	2.0774	13.7999	2.03338	10.9	2.03032	7.51987	2.3968	8.62858	2.08245	9.63502	2.16986	8.59449	2.04618	12.1689	1.95914	10.7835	1.97335	10.4513	1.99289	11.1346
	2.07914	9.82229	2.09195	8.09946	2.02896	9.53465	2.06668	9.15214	2.01802	11.5639	2.02279	7.4756	2.08665	13.8916	2.04249	10.9771	2.03935	7.58082	2.40688	8.6738	2.09171	9.7047	2.17931	8.65311	2.05526	12.2601	1.96813	10.8613	1.98235	10.5157	2.00192	11.2123
	2.08836	9.89428	2.10123	8.16096	2.03802	9.59735	2.07587	9.21753	2.02712	11.6425	2.03186	7.53484	2.09588	13.9862	2.05162	11.0545	2.04843	7.64096	2.41695	8.72136	2.10097	9.77456	2.18878	8.71229	2.06443	12.3517	1.97714	10.9411	1.99139	10.582	2.01099	11.2916
	2.09763	9.968	2.11051	8.22046	2.04705	9.66176	2.08506	9.28341	2.03617	11.7225	2.0409	7.59476	2.10517	14.0788	2.06075	11.132	2.05753	7.70301	2.42703	8.76978	2.11025	9.84339	2.19827	8.77206	2.07359	12.4441	1.98615	11.0205	2.00044	10.6488	2.02006	11.3711
	2.10689	10.0408	2.11982	8.27862	2.05609	9.72618	2.09427	9.34854	2.0453	11.8011	2.05001	7.65502	2.11444	14.1714	2.06992	11.2092	2.06663	7.76494	2.4371	8.81653	2.11957	9.91204	2.20777	8.83117	2.08275	12.5362	1.99517	11.1006	2.0095	10.7191	2.02914	11.4519
	2.1162	10.1144	2.12913	8.33692	2.06523	9.78941	2.10352	9.41357	2.0544	11.8811	2.05913	7.7146	2.12378	14.2658	2.0791	11.2872	2.07574	7.82775	2.44724	8.86488	2.12889	9.98101	2.21729	8.89122	2.09194	12.6278	2.00425	11.1807	2.01856	10.7895	2.03825	11.5327
	2.1255	10.187	2.13848	8.39711	2.07436	9.85519	2.11278	9.47975	2.06354	11.96	2.06825	7.77287	2.13307	14.3601	2.08829	11.3643	2.08489	7.88948	2.45738	8.9123	2.1382	10.0505	2.22682	8.95076	2.10118	12.7206	2.01335	11.2642	2.02768	10.8598	2.0474	11.6149
	2.13485	10.2615	2.14783	8.45926	2.08347	9.92264	2.12205	9.54781	2.07269	12.0381	2.0774	7.83315	2.14243	14.4539	2.09751	11.4417	2.09406	7.9542	2.46751	8.95794	2.14759	10.1185	2.23639	9.0102	2.11042	12.8147	2.02241	11.3471	2.03681	10.9329	2.05655	11.6982
	2.1442	10.3363	2.1572	8.52242	2.09263	9.99095	2.13134	9.61655	2.08187	12.1192	2.08656	7.89645	2.15182	14.5484	2.10675	11.5214	2.10325	8.01928	2.47768	9.00225	2.15698	10.1881	2.24597	9.06988	2.11967	12.9097	2.03151	11.4311	2.04594	11.0053	2.06571	11.782
	2.15359	10.41	2.16661	8.58393	2.10181	10.0577	2.14067	9.68388	2.09104	12.202	2.09575	7.95934	2.16118	14.6423	2.11599	11.6012	2.11243	8.08299	2.48786	9.04849	2.16639	10.2594	2.25556	9.1303	2.12894	13.005	2.04068	11.5135	2.05508	11.075	2.0749	11.8645
	2.16293	10.4836	2.17604	8.64873	2.111	10.125	2.14999	9.75246	2.10023	12.2841	2.10496	8.02423	2.17058	14.7363	2.12526	11.6815	2.12166	8.14458	2.49807	9.09712	2.17578	10.332	2.26517	9.19124	2.13824	13.101	2.04985	11.5995	2.06427	11.1449	2.08412	11.9485
	2.17236	10.5572	2.18543	8.71522	2.12019	10.1931	2.15933	9.82183	2.10947	12.3651	2.11419	8.08876	2.18001	14.8301	2.13456	11.7613	2.1309	8.20833	2.50824	9.13939	2.18525	10.4037	2.27479	9.25049	2.14757	13.1974	2.05901	11.6847	2.07346	11.2165	2.09334	12.0329
	2.18178	10.6309	2.19489	8.7794	2.12941	10.2612	2.16869	9.8905	2.11874	12.4484	2.12344	8.15343	2.18944	14.9247	2.14387	11.8422	2.14015	8.27292	2.51853	9.18242	2.1947	10.476	2.28446	9.31046	2.15691	13.2943	2.06822	11.7713	2.08266	11.287	2.1026	12.1175
	2.19121	10.7046	2.20439	8.84575	2.13865	10.3273	2.17809	9.95922	2.12797	12.5322	2.13272	8.21719	2.1989	15.0181	2.1532	11.9225	2.14939	8.3385	2.52877	9.22619	2.20418	10.55	2.29411	9.37158	2.16624	13.3903	2.07743	11.8573	2.09186	11.3592	2.11185	12.2023
	2.20067	10.7788	2.21387	8.91325	2.14793	10.3935	2.18749	10.0285	2.13723	12.6161	2.14203	8.28113	2.20836	15.1147	2.16254	12.004	2.15871	8.40482	2.539	9.26955	2.21367	10.6241	2.3038	9.43282	2.17561	13.485	2.08666	11.9437	2.10116	11.4308	2.12114	12.2865
	2.21017	10.8544	2.22338	8.98028	2.15721	10.4609	2.19692	10.0985	2.14658	12.7002	2.15131	8.34332	2.21787	15.2108	2.17192	12.0848	2.16804	8.47508	2.5493	9.30935	2.2232	10.6965	2.31351	9.49363	2.18501	13.582	2.09589	12.0301	2.11042	11.5053	2.13044	12.3725
	2.21967	10.9321	2.23294	9.0458	2.16651	10.5302	2.20637	10.1694	2.15591	12.7861	2.16061	8.40577	2.22738	15.309	2.1813	12.167	2.17737	8.54542	2.55959	9.35049	2.23273	10.7697	2.32323	9.55519	2.19441	13.6795	2.10516	12.1173	2.11969	11.5808	2.13975	12.4592
	2.22919	11.012	2.24247	9.10984	2.17584	10.6002	2.21583	10.2407	2.16523	12.8736	2.16997	8.46898	2.23692	15.4059	2.19071	12.2495	2.18669	8.61766	2.56993	9.39554	2.24229	10.8439	2.33297	9.61905	2.20379	13.778	2.11444	12.2047	2.129	11.6553	2.14908	12.546
	2.23872	11.091	2.25203	9.17318	2.18519	10.6714	2.22532	10.3119	2.17462	12.9603	2.17932	8.53433	2.24647	15.5028	2.20014	12.3325	2.19609	8.68909	2.58025	9.43705	2.25186	10.9181	2.34273	9.68141	2.21328	13.8748	2.12377	12.2923	2.13835	11.7308	2.15846	12.6326
	2.2483	11.17	2.2616	9.24152	2.19455	10.7443	2.23482	10.3853	2.18398	13.0446	2.18868	8.59951	2.25605	15.6	2.20957	12.4147	2.20547	8.76188	2.59061	9.47713	2.26143	10.9927	2.3525	9.74391	2.22274	13.9763	2.13308	12.3811	2.14768	11.808	2.16783	12.7218
	2.25788	11.251	2.27121	9.30687	2.2039	10.8182	2.24433	10.4587	2.19339	13.1287	2.19808	8.66416	2.26568	15.6972	2.21905	12.4967	2.21489	8.83773	2.60097	9.51835	2.27106	11.0673	2.36231	9.8078	2.23222	14.0796	2.14242	12.4719	2.15705	11.8855	2.17723	12.8124
	2.26749	11.3312	2.28084	9.37259	2.21334	10.891	2.25389	10.5316	2.20278	13.2151	2.20751	8.73109	2.27526	15.795	2.22852	12.5804	2.2243	8.91433	2.61134	9.56557	2.28069	11.1433	2.37211	9.87441	2.24171	14.181	2.15179	12.5608	2.16643	11.9623	2.18664	12.9014
	2.27708	11.4097	2.29049	9.44126	2.22276	10.9644	2.26344	10.6051	2.21222	13.2998	2.21695	8.79735	2.28487	15.8915	2.23801	12.6629	2.23376	8.98882	2.62172	9.61206	2.29029	11.2231	2.38192	9.94132	2.25125	14.2802	2.16119	12.6482	2.17585	12.0384	2.1961	12.9889
	2.28672	11.4866	2.30014	9.51194	2.23217	11.0363	2.27301	10.6783	2.22167	13.3845	2.2264	8.86474	2.29453	15.99	2.24753	12.7464	2.24322	9.06379	2.63215	9.6625	2.29998	11.3015	2.39178	10.0093	2.26079	14.3845	2.17058	12.7385	2.18527	12.1126	2.20555	13.0786
	2.29638	11.5666	2.30982	9.58117	2.24163	11.1096	2.28261	10.7525	2.23117	13.4709	2.23586	8.93102	2.30419	16.0888	2.25707	12.8302	2.25271	9.14113	2.64261	9.71975	2.30969	11.3785	2.40167	10.0798	2.27034	14.4873	2.17999	12.8297	2.1947	12.1894	2.21501	13.1688
	2.30603	11.6462	2.31954	9.65097	2.25111	11.1824	2.29223	10.8265	2.24063	13.5595	2.24537	9.0002	2.31385	16.1883	2.26662	12.916	2.26221	9.21575	2.65302	9.77917	2.31938	11.4595	2.41154	10.1515	2.27993	14.5871	2.18946	12.9183	2.20414	12.2658	2.22451	13.2571
	2.31571	11.7266	2.32926	9.72226	2.2606	11.2567	2.30185	10.9018	2.25015	13.6481	2.2549	9.07046	2.32356	16.2858	2.2762	13.0014	2.27172	9.29124	2.66347	9.83637	2.3291	11.5408	2.42143	10.2228	2.28953	14.682	2.19892	13.0079	2.21362	12.342	2.23402	13.3439
	2.32545	11.808	2.33898	9.794	2.2701	11.3297	2.31151	10.9773	2.25967	13.7365	2.26441	9.13955	2.3333	16.3856	2.28579	13.0872	2.28127	9.36517	2.674	9.89261	2.33886	11.6166	2.43138	10.2915	2.29914	14.7784	2.20838	13.0991	2.22314	12.4209	2.24355	13.4328
	2.33518	11.8924	2.34877	9.86368	2.27963	11.4053	2.32119	11.0538	2.26925	13.8249	2.27395	9.20658	2.34304	16.4861	2.29541	13.1725	2.29083	9.44271	2.68447	9.9522	2.34862	11.6945	2.44131	10.3631	2.30877	14.8753	2.21788	13.1901	2.23264	12.5039	2.2531	13.5231
	2.34491	11.9768	2.35854	9.93229	2.28917	11.4817	2.33087	11.1303	2.27879	13.9135	2.28353	9.27498	2.35281	16.5863	2.30504	13.2582	2.30037	9.52103	2.69499	10.0113	2.35837	11.7731	2.45124	10.4352	2.3184	14.9743	2.22739	13.2807	2.24213	12.5855	2.26264	13.6135
	2.35468	12.0612	2.36832	10.0007	2.29876	11.5606	2.34059	11.2075	2.2884	14.0026	2.29313	9.34316	2.36258	16.6869	2.3147	13.3442	2.30998	9.59849	2.70553	10.0688	2.36819	11.8528	2.46123	10.5067	2.32809	15.0722	2.23693	13.3731	2.25173	12.6658	2.27225	13.7037
	2.36447	12.1465	2.37815	10.0695	2.30833	11.6378	2.35032	11.2846	2.29803	14.0883	2.3027	9.41096	2.37239	16.7895	2.32437	13.4296	2.31962	9.67477	2.71608	10.1281	2.37798	11.9291	2.47123	10.5773	2.3378	15.1772	2.24647	13.4676	2.26132	12.7492	2.28186	13.798
	2.37429	12.2325	2.38797	10.1363	2.31795	11.7178	2.36007	11.3622	2.30763	14.1749	2.31233	9.47776	2.38222	16.8928	2.33406	13.5152	2.32924	9.75528	2.72663	10.1891	2.38784	12.0073	2.48124	10.6506	2.34748	15.2842	2.25605	13.5619	2.27088	12.8321	2.29147	13.8927
	2.3841	12.3192	2.39783	10.2038	2.32757	11.7978	2.36983	11.4403	2.31726	14.2611	2.32199	9.5465	2.39204	16.9971	2.34376	13.6015	2.33889	9.83532	2.73721	10.2486	2.39768	12.0876	2.49126	10.7238	2.3572	15.3899	2.26563	13.6575	2.28051	12.9137	2.30111	13.987
	2.39396	12.4046	2.40768	10.2714	2.33725	11.8776	2.37963	11.5179	2.32694	14.3468	2.33166	9.61668	2.4019	17.0983	2.3535	13.6873	2.34858	9.91267	2.74781	10.3066	2.40756	12.1703	2.50132	10.7965	2.36698	15.4917	2.27525	13.7534	2.29013	12.994	2.31079	14.0797
	2.40381	12.4863	2.41758	10.3423	2.34686	11.957	2.38942	11.5952	2.33661	14.4296	2.3413	9.68638	2.41177	17.1996	2.36323	13.7719	2.35827	9.98997	2.75843	10.368	2.41746	12.2497	2.51139	10.8692	2.37675	15.597	2.28487	13.8504	2.29979	13.0765	2.32047	14.1747
	2.4137	12.5709	2.42748	10.4128	2.35656	12.036	2.39925	11.6732	2.34631	14.514	2.35104	9.756	2.42166	17.3031	2.373	13.8577	2.36796	10.0702	2.76905	10.4335	2.42739	12.3333	2.52147	10.9457	2.38651	15.7048	2.29453	13.9482	2.30944	13.1579	2.33016	14.2703
	2.42358	12.6564	2.43742	10.4839	2.36626	12.1169	2.40909	11.7524	2.35601	14.5993	2.36074	9.82689	2.43153	17.4063	2.38276	13.9442	2.37768	10.1507	2.7797	10.4995	2.43728	12.4182	2.53155	11.0228	2.39634	15.811	2.30421	14.0461	2.31912	13.2393	2.33989	14.3655
	2.43349	12.7392	2.44735	10.5554	2.37596	12.1975	2.41894	11.8307	2.36576	14.6855	2.37051	9.89888	2.44151	17.5078	2.39259	14.0307	2.38743	10.2293	2.79039	10.5668	2.44725	12.5026	2.54169	11.0995	2.40617	15.9156	2.31391	14.1437	2.32881	13.3223	2.34963	14.4605
	2.44347	12.824	2.45733	10.628	2.38569	12.2783	2.42883	11.9101	2.37551	14.7735	2.38025	9.97056	2.45146	17.6133	2.40241	14.1191	2.39721	10.3095	2.80104	10.6347	2.45724	12.5855	2.55183	11.1766	2.416	16.0228	2.32356	14.2405	2.33856	13.4064	2.35938	14.5566
	2.4534	12.9137	2.46735	10.7003	2.39547	12.3598	2.43874	11.9913	2.3853	14.8628	2.39004	10.0411	2.4614	17.7217	2.41225	14.2086	2.40699	10.3926	2.81175	10.703	2.46722	12.6692	2.56198	11.2549	2.42584	16.1304	2.33331	14.3378	2.34828	13.4914	2.36915	14.6532
	2.46334	13.0017	2.47732	10.7718	2.40525	12.4446	2.44864	12.0727	2.39509	14.9534	2.39983	10.1119	2.47141	17.8277	2.42211	14.2977	2.41679	10.4759	2.82249	10.7672	2.47722	12.7529	2.57217	11.332	2.43573	16.2351	2.34305	14.4345	2.35805	13.5786	2.37894	14.7494
	2.47335	13.0893	2.48734	10.8422	2.41504	12.5294	2.45858	12.1536	2.40491	15.0441	2.40965	10.185	2.48142	17.9316	2.43199	14.3869	2.42661	10.5581	2.8332	10.8307	2.48725	12.8362	2.58235	11.4083	2.44562	16.3379	2.35279	14.5347	2.36783	13.6667	2.38874	14.8464
	2.4834	13.1796	2.49739	10.9137	2.42484	12.6147	2.46854	12.236	2.41478	15.1353	2.41946	10.2564	2.49147	18.0388	2.4419	14.4768	2.43648	10.6414	2.84394	10.8945	2.49729	12.9204	2.59257	11.4854	2.45556	16.4456	2.36256	14.6333	2.37764	13.7531	2.39859	14.944
	2.4934	13.2699	2.50744	10.987	2.43469	12.7007	2.47851	12.3192	2.42458	15.2263	2.42931	10.3267	2.5015	18.145	2.4518	14.566	2.44631	10.7267	2.85471	10.96	2.50734	13.004	2.60279	11.5636	2.46547	16.554	2.37238	14.7366	2.38743	13.8421	2.40843	15.0442
	2.50347	13.3598	2.51749	11.0585	2.44456	12.7894	2.48851	12.4026	2.43446	15.3165	2.43921	10.3989	2.51157	18.247	2.46175	14.6541	2.4562	10.8128	2.8655	11.0235	2.51744	13.09	2.61305	11.6421	2.47543	16.6624	2.3822	14.8431	2.3973	13.9307	2.41831	15.1454
	2.51353	13.4477	2.52761	11.1318	2.45442	12.8778	2.49852	12.4858	2.44436	15.4093	2.44908	10.4733	2.52165	18.3493	2.4717	14.7439	2.46612	10.8987	2.87627	11.089	2.52753	13.1776	2.62331	11.7218	2.48542	16.7725	2.39204	14.9519	2.40718	14.0182	2.42821	15.2475
	2.52364	13.5352	2.53774	11.2073	2.46429	12.9654	2.50855	12.5693	2.45426	15.5019	2.45894	10.5489	2.53175	18.4544	2.48165	14.8351	2.47602	10.984	2.88711	11.1561	2.53767	13.2671	2.6336	11.8024	2.4954	16.8857	2.40188	15.0601	2.41703	14.1054	2.4381	15.3504
	2.53371	13.6236	2.54787	11.2847	2.47421	13.0539	2.51859	12.6541	2.46417	15.5939	2.46892	10.623	2.54185	18.5583	2.49165	14.9251	2.48595	11.0704	2.89792	11.2228	2.54779	13.3547	2.64389	11.8826	2.50542	16.9978	2.41177	15.1699	2.42691	14.1952	2.44803	15.4543
	2.54384	13.7123	2.55801	11.3597	2.48415	13.1431	2.52867	12.7383	2.47413	15.688	2.47888	10.6988	2.55199	18.6611	2.50167	15.016	2.49593	11.1568	2.90878	11.2888	2.55795	13.4446	2.65422	11.9634	2.51548	17.1093	2.42168	15.2811	2.43683	14.2827	2.458	15.5577
	2.55398	13.7979	2.5682	11.4361	2.49406	13.2314	2.53875	12.8218	2.48409	15.7833	2.48882	10.7776	2.56217	18.7663	2.51169	15.109	2.50589	11.2426	2.91963	11.3574	2.56816	13.5343	2.66456	12.0448	2.52552	17.2199	2.43158	15.3879	2.44676	14.3709	2.46795	15.6596
	2.56417	13.8863	2.57839	11.513	2.50404	13.3179	2.54887	12.9057	2.49408	15.8796	2.49884	10.8545	2.57233	18.8735	2.52175	15.2026	2.51588	11.3284	2.93052	11.4251	2.57835	13.6224	2.67492	12.1253	2.53557	17.3323	2.4415	15.4932	2.4567	14.4605	2.47792	15.762
	2.57432	13.9755	2.58861	11.5911	2.51404	13.4063	2.55899	12.991	2.50407	15.9766	2.50882	10.9298	2.58248	18.9805	2.53179	15.2956	2.52588	11.4184	2.94145	11.4912	2.58853	13.7098	2.68529	12.2065	2.54566	17.4455	2.45145	15.5973	2.46667	14.5513	2.48793	15.8647
	2.58453	14.0628	2.59882	11.6671	2.52404	13.4975	2.56913	13.0758	2.51411	16.0746	2.51885	11.0056	2.59275	19.0874	2.5419	15.3892	2.53592	11.5091	2.95231	11.5569	2.59878	13.7975	2.69567	12.2878	2.55577	17.5578	2.46144	15.703	2.47665	14.6427	2.49795	15.9679
	2.59477	14.1492	2.60908	11.7441	2.53403	13.5907	2.57929	13.1613	2.52416	16.1729	2.52886	11.0833	2.60299	19.1957	2.55201	15.484	2.54598	11.6007	2.96328	11.6242	2.60903	13.886	2.70609	12.3703	2.56589	17.6708	2.47137	15.8066	2.48667	14.7361	2.50798	16.0712
	2.60499	14.2376	2.61935	11.8224	2.54411	13.6835	2.58948	13.2478	2.53423	16.2722	2.53893	11.1584	2.61322	19.3056	2.56212	15.5788	2.55604	11.6934	2.97423	11.6924	2.61928	13.9748	2.71652	12.4535	2.57603	17.7865	2.48143	15.9107	2.49669	14.8289	2.51805	16.1753
	2.61525	14.326	2.62959	11.9005	2.55415	13.7771	2.59966	13.3345	2.54428	16.3683	2.54901	11.232	2.62353	19.4145	2.57227	15.6716	2.56614	11.7881	2.98516	11.7587	2.62958	14.0642	2.72696	12.537	2.5862	17.9029	2.49145	16.0168	2.50675	14.9221	2.52813	16.2806
	2.62555	14.4138	2.63994	11.9774	2.56425	13.8723	2.60991	13.4212	2.55439	16.4659	2.55911	11.31	2.6338	19.5214	2.58243	15.7658	2.57624	11.8831	2.99616	11.8267	2.6399	14.1568	2.73743	12.6222	2.59639	18.0202	2.50147	16.1246	2.51683	15.0173	2.53823	16.3874
	2.63584	14.5029	2.65027	12.0555	2.57433	13.9651	2.62015	13.5078	2.56451	16.5645	2.56921	11.3906	2.6441	19.6292	2.59261	15.8615	2.5864	11.9782	3.00715	11.8976	2.65023	14.2518	2.74793	12.7092	2.60658	18.1382	2.51154	16.2334	2.52691	15.1112	2.54834	16.4943
	2.64613	14.5909	2.6606	12.136	2.58447	14.0547	2.6304	13.5939	2.5746	16.6647	2.57935	11.4705	2.6544	19.7388	2.60278	15.958	2.59649	12.073	3.01818	11.9679	2.66056	14.3458	2.75841	12.7956	2.6168	18.2572	2.52164	16.3416	2.53697	15.203	2.55847	16.6006
	2.65648	14.6799	2.67095	12.2167	2.59461	14.1456	2.64068	13.6807	2.58479	16.7631	2.58953	11.5517	2.66476	19.8476	2.61303	16.0541	2.60669	12.1677	3.02918	12.0362	2.67094	14.4405	2.76894	12.8815	2.62706	18.3758	2.53175	16.4526	2.54712	15.2951	2.56865	16.7078
	2.66684	14.7676	2.68135	12.2964	2.60474	14.2394	2.65098	13.7678	2.59497	16.8649	2.59969	11.6344	2.67514	19.9542	2.62327	16.1511	2.61686	12.2651	3.04025	12.1078	2.68133	14.536	2.77948	12.9696	2.63734	18.4934	2.54187	16.5641	2.55726	15.3878	2.57882	16.8151
	2.67719	14.8544	2.69176	12.3782	2.6149	14.3317	2.66129	13.8548	2.60515	16.9686	2.60988	11.7174	2.68551	20.0672	2.63351	16.2511	2.62704	12.3626	3.05133	12.1813	2.69174	14.6293	2.79004	13.0577	2.64756	18.6108	2.55201	16.6743	2.56738	15.4796	2.58898	16.9216
	2.68759	14.9432	2.70218	12.4608	2.6251	14.4236	2.67162	13.9425	2.61535	17.0732	2.62012	11.7984	2.69592	20.1804	2.6438	16.3507	2.63726	12.4607	3.0624	12.2515	2.70214	14.7218	2.8006	13.1447	2.65789	18.7283	2.56217	16.7827	2.57757	15.5721	2.59921	17.0277
	2.698	15.0338	2.71263	12.5413	2.63534	14.5211	2.68199	14.0321	2.6256	17.1744	2.63033	11.8802	2.70634	20.2925	2.65409	16.4491	2.64752	12.5604	3.07349	12.3202	2.71259	14.8137	2.8112	13.2314	2.66819	18.8467	2.57235	16.8924	2.58777	15.6678	2.60944	17.1356
	2.70844	15.1254	2.72308	12.6204	2.64552	14.6189	2.69235	14.1216	2.63586	17.279	2.64057	11.9613	2.71681	20.4049	2.66441	16.5484	2.65778	12.6622	3.08462	12.3911	2.72307	14.9077	2.82182	13.3203	2.67852	18.9662	2.58253	17.0042	2.59799	15.767	2.61968	17.2458
	2.71887	15.2188	2.73356	12.7008	2.65579	14.7151	2.70274	14.2116	2.64612	17.3853	2.65085	12.0433	2.72723	20.521	2.67473	16.6499	2.66806	12.7621	3.09572	12.4634	2.7335	15.0019	2.83243	13.4091	2.68887	19.0857	2.59273	17.1138	2.60822	15.8654	2.62994	17.355
	2.72935	15.3138	2.74402	12.7838	2.66609	14.8111	2.71315	14.3029	2.65642	17.4888	2.66113	12.1251	2.73775	20.6328	2.6851	16.7489	2.67834	12.8599	3.10687	12.5322	2.74404	15.0973	2.84309	13.4964	2.69925	19.2066	2.60299	17.2239	2.61848	15.9638	2.64024	17.4647
	2.73986	15.4046	2.75454	12.8649	2.67634	14.911	2.72358	14.3935	2.66672	17.5907	2.67143	12.2074	2.74826	20.744	2.69547	16.8474	2.68868	12.9615	3.11806	12.6039	2.75456	15.1943	2.85377	13.5866	2.70964	19.3301	2.61324	17.3383	2.62876	16.0633	2.65055	17.5772
	2.75035	15.4937	2.76511	12.9479	2.68667	15.0094	2.73404	14.4837	2.67706	17.6968	2.68174	12.2909	2.75876	20.8545	2.70585	16.9474	2.69901	13.062	3.12923	12.6797	2.76508	15.2947	2.86444	13.6788	2.72004	19.4539	2.62346	17.4542	2.63906	16.1613	2.66085	17.6898
	2.76085	15.5797	2.77562	13.0355	2.69699	15.1049	2.74449	14.5734	2.68738	17.8038	2.69209	12.3761	2.7693	20.9658	2.71625	17.0486	2.70935	13.1621	3.14041	12.7546	2.77563	15.394	2.87513	13.7702	2.73047	19.5769	2.6338	17.5674	2.64934	16.2566	2.6712	17.8003
	2.77141	15.6629	2.78618	13.1241	2.70734	15.2035	2.75498	14.6635	2.69773	17.9064	2.70247	12.4628	2.77984	21.0772	2.72668	17.1488	2.71973	13.261	3.15164	12.8275	2.78622	15.4924	2.88586	13.8603	2.74093	19.702	2.64412	17.6827	2.65968	16.3523	2.68158	17.9123
	2.78196	15.745	2.7968	13.2078	2.71768	15.3036	2.76548	14.7521	2.70815	18.0118	2.71284	12.5484	2.79042	21.1886	2.73714	17.2496	2.73012	13.3646	3.16289	12.9046	2.79683	15.5949	2.89661	13.9547	2.75142	19.8267	2.65442	17.8025	2.67004	16.451	2.69196	18.0267
	2.79252	15.8286	2.80741	13.2955	2.72806	15.4025	2.776	14.8422	2.71852	18.12	2.72325	12.6339	2.80098	21.3023	2.74758	17.3521	2.74051	13.4678	3.17411	12.9797	2.80743	15.6956	2.90735	14.0477	2.76187	19.95	2.6648	17.9184	2.68036	16.5506	2.70234	18.1397
	2.80313	15.9109	2.81801	13.3862	2.73846	15.4994	2.78653	14.9322	2.7289	18.2275	2.73369	12.7207	2.81162	21.4179	2.75807	17.4554	2.75093	13.5702	3.1854	13.0521	2.81807	15.795	2.91813	14.1391	2.77239	20.0719	2.67515	18.0321	2.69077	16.6505	2.71277	18.2515
	2.81376	15.9965	2.82869	13.4716	2.74889	15.601	2.79711	15.023	2.73938	18.3331	2.74412	12.8073	2.82224	21.534	2.76858	17.5581	2.76141	13.6741	3.19668	13.1249	2.82872	15.8935	2.92894	14.2308	2.78292	20.1963	2.68553	18.1484	2.70118	16.7521	2.72321	18.3656
	2.82439	16.0771	2.83935	13.5579	2.75931	15.7019	2.80769	15.1123	2.74985	18.442	2.75454	12.8919	2.8329	21.6502	2.7791	17.6614	2.77187	13.7834	3.20798	13.2003	2.83938	15.9957	2.93974	14.3265	2.79342	20.3221	2.69591	18.2658	2.7116	16.8582	2.73364	18.482
	2.83504	16.1506	2.85001	13.6467	2.76977	15.8008	2.81827	15.1994	2.7603	18.5528	2.76504	12.9785	2.84357	21.7684	2.78964	17.7666	2.78232	13.8907	3.21926	13.2719	2.85004	16.0953	2.95054	14.4193	2.80401	20.4475	2.70635	18.3805	2.72202	16.963	2.74412	18.597
	2.84573	16.2199	2.86072	13.7357	2.78027	15.9008	2.82891	15.2854	2.77083	18.6609	2.77553	13.0676	2.85427	21.8848	2.80021	17.8711	2.79287	13.9975	3.23064	13.3464	2.86077	16.1941	2.96143	14.5127	2.81459	20.5739	2.7168	18.495	2.7325	17.0665	2.75463	18.7118
	2.85643	16.2762	2.87143	13.8203	2.79075	16.0035	2.83954	15.3667	2.78133	18.7677	2.78602	13.1533	2.865	22.0018	2.81078	17.9743	2.80338	14.1071	3.24196	13.4229	2.87151	16.2971	2.97228	14.6091	2.82519	20.7029	2.72724	18.6131	2.743	17.1734	2.76514	18.8298
	2.86713	16.2993	2.8822	13.909	2.80126	16.1056	2.8502	15.438	2.79185	18.8788	2.79657	13.2411	2.87567	22.1157	2.82136	18.0785	2.81393	14.219	3.25328	13.5008	2.88221	16.4008	2.98314	14.7069	2.83579	20.8306	2.73772	18.7322	2.75349	17.2826	2.77567	18.9485
	2.87785	16.2592	2.89292	13.9982	2.81183	16.2061	2.86087	15.4878	2.80239	18.9901	2.80712	13.3312	2.88645	22.2315	2.83198	18.1843	2.82448	14.3265	3.26471	13.5761	2.89298	16.5029	2.99406	14.8018	2.84645	20.9543	2.74822	18.8507	2.76402	17.3886	2.78623	19.0645
	2.88863	16.0947	2.90371	14.0882	2.82236	16.3069	2.87157	15.4966	2.81296	19.0983	2.81769	13.4217	2.89721	22.3468	2.84262	18.2889	2.83508	14.4354	3.2761	13.6553	2.90381	16.6052	3.00499	14.8986	2.85712	21.0805	2.75877	18.9702	2.77455	17.4921	2.79681	19.1809
	2.89401	15.8442	2.91454	14.1781	2.83291	16.4087	2.88048	15.477	2.82357	19.2097	2.82826	13.5114	2.90796	22.4627	2.85326	18.3946	2.84568	14.5449	3.2875	13.7348	2.91457	16.7109	3.01592	14.9969	2.86777	21.2069	2.76926	19.0929	2.78511	17.5979	2.80738	19.2993
	2.89937	15.5042	2.92532	14.2698	2.84352	16.5109	2.8894	15.4283	2.83416	19.3238	2.8389	13.6034	2.91877	22.5781	2.86394	18.5017	2.85628	14.6563	3.29896	13.8104	2.92541	16.8149	3.02688	15.0939	2.87848	21.33	2.77986	19.2142	2.79566	17.7036	2.818	19.4159
	2.90473	15.1501	2.93617	14.3629	2.85412	16.6118	2.89834	15.3749	2.84479	19.4365	2.84954	13.6953	2.92959	22.6982	2.87464	18.61	2.86691	14.7632	3.31041	13.8844	2.93624	16.9176	3.03786	15.1884	2.8892	21.4531	2.79045	19.3327	2.80625	17.8035	2.82863	19.5298
	2.91015	14.7905	2.94705	14.4543	2.86474	16.7143	2.90731	15.3197	2.85545	19.5492	2.86018	13.7868	2.94043	22.8181	2.88535	18.718	2.87759	14.874	3.32184	13.962	2.94711	17.0217	3.04884	15.2859	2.89992	21.5782	2.80102	19.4514	2.8169	17.9067	2.83928	19.6454
	2.91558	14.4263	2.95792	14.545	2.87539	16.8205	2.9163	15.2639	2.86612	19.6636	2.87083	13.8752	2.95127	22.9395	2.89608	18.8261	2.88825	14.9891	3.33333	14.0383	2.95795	17.1258	3.05984	15.3844	2.91066	21.7041	2.81163	19.5728	2.82749	18.0124	2.84993	19.7631
	2.92099	14.0534	2.96879	14.6359	2.88605	16.9278	2.92528	15.2057	2.87678	19.78	2.88153	13.9651	2.96218	23.0602	2.90683	18.9351	2.89889	15.1041	3.34483	14.112	2.96886	17.2292	3.07086	15.4817	2.92143	21.8262	2.82225	19.6924	2.83812	18.1183	2.8606	19.879
	2.9264	13.6736	2.97971	14.7274	2.89675	17.0339	2.93429	15.145	2.88751	19.8926	2.89221	14.0566	2.97308	23.1815	2.9176	19.0436	2.90967	15.2186	3.35634	14.1915	2.97979	17.3316	3.08193	15.5806	2.93225	21.9537	2.83291	19.8128	2.84883	18.2222	2.87133	19.9962
	2.93181	13.2966	2.99064	14.8172	2.90743	17.1415	2.94329	15.0851	2.89824	20.0045	2.9029	14.1458	2.984	23.3011	2.92838	19.1505	2.92039	15.337	3.36787	14.2724	2.99071	17.4388	3.09299	15.6827	2.943	22.0821	2.84354	19.938	2.85951	18.3291	2.88202	20.1164
	2.93722	12.9343	3.00156	14.9101	2.91816	17.2522	2.95231	15.0322	2.90895	20.1172	2.91368	14.2366	2.99492	23.4181	2.93918	19.2573	2.93112	15.4569	3.37943	14.3507	3.00167	17.5469	3.10407	15.7848	2.95383	22.2105	2.85425	20.0642	2.87021	18.4344	2.89276	20.2364
	2.94262	12.6136	3.01254	15.0041	2.92895	17.3595	2.96137	14.9924	2.91972	20.2282	2.92444	14.332	3.00589	23.5353	2.95002	19.3652	2.94192	15.5721	3.39099	14.4304	3.01262	17.655	3.11518	15.8859	2.96472	22.3361	2.86496	20.1901	2.88096	18.5367	2.90355	20.3543
	2.94807	12.4127	3.02353	15.1007	2.93965	17.4664	2.97041	14.9933	2.9305	20.3368	2.93519	14.4295	3.01683	23.6562	2.96084	19.4742	2.9527	15.6884	3.40255	14.5132	3.02365	17.7637	3.1263	15.9884	2.97556	22.4659	2.87569	20.3197	2.89171	18.6396	2.91432	20.4751
	2.95352	12.2846	3.03454	15.1975	2.95045	17.5751	2.9795	15.0191	2.94128	20.4484	2.94602	14.5251	3.02781	23.7771	2.9717	19.5835	2.96349	15.8065	3.41418	14.5927	3.0346	17.8756	3.13743	16.0916	2.98645	22.5952	2.88644	20.4514	2.90245	18.7441	2.92511	20.5969
	2.95896	12.1583	3.04556	15.2958	2.96125	17.6848	2.98859	15.0463	2.9521	20.5614	2.95684	14.6225	3.03884	23.9001	2.98259	19.6946	2.97431	15.925	3.42579	14.6706	3.04569	17.9839	3.1486	16.1932	2.99736	22.7212	2.89721	20.5803	2.91323	18.85	2.93593	20.7172
	2.9644	12.032	3.05662	15.3946	2.97203	17.7941	2.99768	15.0735	2.96293	20.6735	2.96767	14.7219	3.04987	24.0272	2.99349	19.8075	2.98516	16.0409	3.4374	14.7517	3.05672	18.0906	3.15976	16.2944	3.00828	22.8506	2.90801	20.7077	2.92402	18.9518	2.94677	20.8367
	2.96985	11.9068	3.0677	15.4915	2.98288	17.9059	3.00681	15.1014	2.97381	20.7856	2.97852	14.8183	3.06088	24.1537	3.00441	19.9192	2.99604	16.1597	3.44906	14.8305	3.06777	18.1994	3.17096	16.3965	3.01918	22.9808	2.91876	20.8331	2.93487	19.0607	2.9576	20.9582
	2.9753	11.7929	3.07873	15.5852	2.99374	18.0177	3.01592	15.1319	2.98466	20.8958	2.98941	14.9124	3.07198	24.2775	3.01535	20.0285	3.0069	16.2801	3.46073	14.9079	3.07887	18.3092	3.18216	16.4991	3.03015	23.1105	2.92961	20.9581	2.94567	19.1685	2.96848	21.079
	2.98074	11.7	3.08986	15.681	3.00462	18.131	3.02507	15.1707	2.99557	21.0061	3.00031	15.0082	3.08308	24.4057	3.02632	20.14	3.0178	16.3992	3.47238	14.9886	3.08997	18.4178	3.19339	16.6019	3.04113	23.238	2.94045	21.0824	2.95654	19.2774	2.97937	21.1992
	2.98623	11.6109	3.10097	15.777	3.0155	18.2433	3.03424	15.2104	3.00652	21.116	3.01119	15.1049	3.09417	24.5335	3.03729	20.2515	3.02875	16.5187	3.48409	15.072	3.10108	18.528	3.20464	16.7062	3.05212	23.3703	2.95128	21.2064	2.96744	19.387	2.99028	21.3213
	2.9917	11.5276	3.11208	15.8703	3.02642	18.355	3.0434	15.251	3.01739	21.2229	3.02212	15.1982	3.10532	24.6597	3.04827	20.3603	3.03966	16.6404	3.49581	15.155	3.11223	18.6404	3.2159	16.812	3.06314	23.501	2.96217	21.3322	2.9783	19.5021	3.0012	21.4451
	3.00265	11.4122	3.12326	15.9673	3.03737	18.4673	3.05442	15.2823	3.02836	21.3328	3.03311	15.2941	3.11645	24.7874	3.05931	20.4715	3.05063	16.7629	3.50753	15.2403	3.12339	18.7519	3.22718	16.9184	3.07417	23.6315	2.97306	21.4594	2.98924	19.6157	3.01216	21.5689
	3.01361	11.2749	3.13444	16.0661	3.04832	18.5802	3.06546	15.307	3.03933	21.4421	3.04403	15.3938	3.12762	24.9193	3.07032	20.5851	3.06164	16.8841	3.51928	15.3278	3.13458	18.8618	3.2385	17.0246	3.08526	23.7634	2.98398	21.5874	3.00019	19.7272	3.02314	21.6927
			3.14563	16.1631	3.05926	18.6919	2.0683	11.6183	3.0503	21.5523	3.055	15.4922	3.13875	25.0495	3.08135	20.698	3.07261	17.0069	3.53109	15.4136	3.14577	18.9708	3.24982	17.1304	3.09628	23.8988	2.9949	21.7132	3.01113	19.8396	3.0341	21.8172
			3.15683	16.2597	3.07026	18.8051	2.0757	11.6883	3.06129	21.6603	3.06605	15.59	3.14998	25.1763	3.09244	20.8089	3.08362	17.1309	3.5428	15.499	3.15699	19.0783	3.26114	17.2361	3.10742	24.0319	3.00588	21.8377	3.0221	19.9526	3.04513	21.9407
			3.16809	16.359	3.08126	18.9202	2.08312	11.7598	3.07234	21.7724	3.07706	15.6898	3.16121	25.3064	3.10353	20.9229	3.09465	17.2551	3.55463	15.5848	3.16827	19.184	3.27252	17.3413	3.11852	24.1632	3.01686	21.9632	3.03309	20.0661	3.05616	22.0642
			3.17935	16.4565	3.09224	19.0329	2.09053	11.8298	3.08338	21.884	3.08811	15.7882	3.17239	25.4381	3.11462	21.0368	3.10571	17.3783	3.56644	15.6716	3.17945	19.2874	3.28387	17.4458	3.12962	24.2968	3.02784	22.088	3.0441	20.1789	3.06719	22.1879
			3.19059	16.5521	3.10333	19.1469	2.09798	11.8997	3.09443	21.998	3.09918	15.8816	3.18367	25.5645	3.12576	21.148	3.11675	17.5064	3.57826	15.757	3.19077	19.3891	3.29526	17.5508	3.14079	24.4284	3.03884	22.2088	3.0551	20.2956	3.07824	22.311
			3.20189	16.6484	3.11439	19.2624	2.10543	11.9702	3.10553	22.1108	3.11028	15.9752	3.19497	25.6912	3.13693	21.2591	3.12787	17.6351	3.5901	15.8442	3.20205	19.4866	3.30667	17.6553	3.15195	24.558	3.04989	22.333	3.06616	20.4142	3.08933	22.4351
			3.21321	16.7446	3.12544	19.3785	2.11289	12.041	3.11663	22.2261	3.12133	16.0712	3.20624	25.8232	3.14807	21.3735	3.13897	17.7638	3.60199	15.9346	3.21334	19.5868	3.3181	17.7617	3.16313	24.6894	3.06089	22.4606	3.07722	20.5333	3.10041	22.5611
			3.22449	16.8383	3.13657	19.4934	2.12035	12.1106	3.12775	22.3394	3.13246	16.1668	3.21758	25.949	3.15927	21.4851	3.1501	17.8938	3.61386	16.0249	3.22469	19.6899	3.32955	17.8695	3.17433	24.8252	3.07197	22.5866	3.08831	20.6528	3.11154	22.6882
			3.23587	16.9321	3.1477	19.6105	2.12786	12.1809	3.13887	22.4519	3.14359	16.2612	3.22891	26.0718	3.17046	21.595	3.16126	18.0247	3.62575	16.1139	3.23605	19.7969	3.34102	17.9785	3.18555	24.9618	3.08307	22.7148	3.09942	20.7717	3.12268	22.8161
			3.24726	17.0293	3.15883	19.7302	2.13536	12.2532	3.15005	22.5641	3.15476	16.3613	3.24024	26.1985	3.18168	21.7079	3.17244	18.1536	3.63769	16.2061	3.24741	19.9076	3.35251	18.0891	3.1968	25.0999	3.09417	22.8472	3.11058	20.891	3.13385	22.946
			3.25859	17.1265	3.16999	19.8483	2.14286	12.3249	3.16121	22.6791	3.16592	16.4617	3.2516	26.3236	3.19291	21.8215	3.18362	18.2815	3.64962	16.2989	3.25878	20.0221	3.36401	18.2009	3.20806	25.2406	3.10528	22.9771	3.1217	21.0088	3.14501	23.0755
			3.27003	17.2217	3.18117	19.9644	2.1504	12.3953	3.17237	22.7915	3.17713	16.5624	3.26299	26.4455	3.20416	21.9331	3.19479	18.4075	3.66153	16.3875	3.27022	20.137	3.37551	18.3107	3.21934	25.38	3.11644	23.1055	3.13285	21.1253	3.15621	23.2036
			3.28144	17.3165	3.19238	20.0828	2.15794	12.4664	3.18363	22.9066	3.18836	16.6633	3.27441	26.5733	3.21546	22.0477	3.20604	18.5296	3.67352	16.4792	3.28165	20.2498	3.38707	18.4195	3.23068	25.5178	3.12761	23.2376	3.14404	21.2419	3.16744	23.3324
			3.2929	17.4014	3.20356	20.203	2.16548	12.5348	3.19486	23.0229	3.19956	16.7685	3.2858	26.7036	3.22674	22.165	3.21726	18.6548	3.68549	16.5727	3.29306	20.3612	3.39861	18.5296	3.24193	25.6557	3.13876	23.3687	3.15523	21.3609	3.17864	23.4617
			3.30434	17.4745	3.2148	20.3181	2.17305	12.5975	3.20607	23.1413	3.21085	16.8695	3.29727	26.8334	3.23806	22.2814	3.22852	18.7798	3.69746	16.6643	3.30454	20.4715	3.41017	18.6385	3.25331	25.7945	3.14999	23.496	3.16641	21.4797	3.1899	23.5901
			3.31584	17.5517	3.22608	20.4371	2.18064	12.663	3.21737	23.2575	3.22211	16.972	3.30875	26.9646	3.24941	22.3981	3.23981	18.9073	3.70952	16.758	3.31604	20.5852	3.42179	18.7502	3.26466	25.9332	3.1612	23.6253	3.17767	21.5995	3.20118	23.7194
			3.32733	17.6333	3.23729	20.56	2.18821	12.7311	3.22868	23.3766	3.23337	17.0751	3.32019	27.0998	3.26075	22.5171	3.25111	19.0401	3.72154	16.8567	3.32748	20.6987	3.43338	18.8651	3.276	26.0726	3.17244	23.7573	3.18893	21.7232	3.21246	23.851
			3.33882	17.7157	3.24859	20.6803	2.19581	12.7987	3.23997	23.4946	3.24469	17.1801	3.33173	27.2309	3.27213	22.6352	3.26243	19.1772	3.73356	16.9545	3.33904	20.8128	3.44501	18.9815	3.28741	26.2132	3.18366	23.8861	3.20019	21.847	3.22376	23.9821
			3.35037	17.8032	3.25994	20.799	2.20344	12.8674	3.25132	23.6083	3.25603	17.282	3.34326	27.3605	3.28354	22.7503	3.27376	19.3117	3.74565	17.0525	3.35059	20.9283	3.45667	19.0975	3.29883	26.3553	3.19499	24.0139	3.2115	21.9697	3.23511	24.113
			3.36195	17.8959	3.27124	20.9212	2.21106	12.939	3.26266	23.7195	3.26735	17.3867	3.35477	27.4884	3.29493	22.8648	3.28514	19.4484	3.75774	17.1553	3.36211	21.0457	3.46833	19.2164	3.31026	26.4981	3.20625	24.1467	3.22283	22.0949	3.24645	24.2466
			3.37346	17.9577	3.28261	21.0416	2.21869	12.9998	3.27403	23.8309	3.27872	17.4941	3.36633	27.6152	3.30636	22.9801	3.29651	19.5888	3.76981	17.2555	3.37372	21.16	3.48001	19.3348	3.3217	26.6393	3.21752	24.2779	3.23415	22.2216	3.25779	24.3796
			3.38508	17.948	3.29396	21.1571	2.22635	13.0351	3.28537	23.9405	3.2901	17.601	3.37792	27.7407	3.3178	23.0941	3.30788	19.7261	3.78195	17.3536	3.38531	21.2745	3.49171	19.4514	3.33319	26.7845	3.2289	24.4077	3.24548	22.3432	3.26919	24.5118
			3.39672	17.7456	3.30535	21.2746	2.23402	13.0067	3.2968	24.048	3.30152	17.7076	3.38949	27.8685	3.32927	23.208	3.31931	19.8651	3.79409	17.4518	3.39692	21.3915	3.50344	19.5695	3.34467	26.9285	3.24025	24.5385	3.25687	22.4663	3.2806	24.6445
			3.4025	17.5782	3.31672	21.3941	2.23974	12.9908	3.30823	24.1601	3.31293	17.817	3.40111	27.9985	3.34076	23.3252	3.33073	20.0085	3.8062	17.5514	3.40856	21.5067	3.51516	19.6889	3.35616	27.0722	3.25161	24.6733	3.26825	22.5922	3.292	24.7793
			3.40831	17.3818	3.32816	21.5105	2.24549	12.9641	3.31961	24.2736	3.3244	17.928	3.41274	28.1287	3.35225	23.4434	3.34214	20.148	3.81837	17.6462	3.42023	21.6222	3.52691	19.8055	3.36769	27.2151	3.26302	24.8022	3.27962	22.7141	3.30344	24.9105
			3.41416	17.161	3.33962	21.6273	2.25126	12.9294	3.33112	24.3846	3.33588	18.0382	3.42441	28.2615	3.3638	23.5614	3.35366	20.2857	3.83059	17.7464	3.43188	21.7409	3.53871	19.9243	3.37926	27.362	3.27443	24.9327	3.29109	22.8372	3.31493	25.044
			3.42001	16.9186	3.35104	21.7482	2.25702	12.8889	3.34261	24.4989	3.34731	18.147	3.43607	28.393	3.37533	23.6796	3.36514	20.4285	3.84271	17.8481	3.44355	21.8602	3.55047	20.0456	3.39075	27.5068	3.28582	25.0639	3.30253	22.9663	3.32637	25.179
			3.42582	16.6532	3.36253	21.8673	2.26278	12.8402	3.35408	24.6182	3.35882	18.2556	3.44779	28.5244	3.3869	23.7994	3.37661	20.5694	3.85497	17.9505	3.45528	21.9775	3.56229	20.1658	3.4024	27.6557	3.29727	25.1955	3.31395	23.0935	3.33787	25.3149
			3.43166	16.3411	3.37405	21.9872	2.26857	12.7761	3.36563	24.7339	3.37033	18.365	3.45951	28.6527	3.39849	23.9172	3.38817	20.7065	3.86721	18.0543	3.46703	22.1003	3.57414	20.2871	3.414	27.8082	3.30873	25.3231	3.32547	23.2188	3.3494	25.4501
			3.4375	15.8952	3.38553	22.1094	2.27434	12.6682	3.37716	24.8502	3.38183	18.4714	3.47119	28.7811	3.41006	24.0342	3.39973	20.8482	3.87943	18.163	3.4787	22.2243	3.58595	20.4118	3.42558	27.9633	3.32022	25.4575	3.33699	23.3493	3.36093	25.59
					3.39709	22.2327	1.13236	7.4109	3.38869	24.9698	3.39341	18.5786	3.48296	28.9063	3.42168	24.1516	3.41127	20.9875	3.89172	18.266	3.49052	22.3474	3.59784	20.5336	3.43725	28.117	3.3317	25.5914	3.34849	23.4784	3.37248	25.7289
					3.40866	22.3532	1.13622	7.45108	3.40027	25.0866	3.40499	18.6887	3.49472	29.0328	3.43333	24.2694	3.42287	21.1206	3.904	18.3713	3.5023	22.4732	3.60973	20.655	3.44891	28.2759	3.34324	25.727	3.36005	23.6044	3.38407	25.8691
					3.42021	22.4763	1.14007	7.49209	3.41185	25.1997	3.41657	18.8002	3.50647	29.1582	3.44496	24.386	3.43447	21.2544	3.91626	18.478	3.51409	22.6015	3.62161	20.778	3.46059	28.4341	3.35479	25.8614	3.3716	23.7286	3.39566	26.008
					3.43181	22.5981	1.14394	7.53269	3.42347	25.3191	3.42819	18.9098	3.5183	29.2858	3.45665	24.5049	3.44609	21.3903	3.92859	18.5849	3.52594	22.7241	3.63354	20.8997	3.47229	28.5887	3.36632	26.0004	3.38318	23.8547	3.40726	26.1479
					3.44342	22.7214	1.14781	7.5738	3.43508	25.4382	3.43984	19.0228	3.53012	29.4145	3.46835	24.6252	3.4577	21.5213	3.94094	18.6917	3.53778	22.8466	3.64547	21.0199	3.48401	28.7428	3.37793	26.1369	3.39474	23.976	3.4189	26.2852
					3.45504	22.841	1.15168	7.61368	3.44674	25.5557	3.45148	19.1339	3.54195	29.5441	3.48006	24.7446	3.46941	21.654	3.95326	18.8061	3.5496	22.9727	3.65742	21.1442	3.49573	28.8996	3.38953	26.2786	3.40639	24.0949	3.43055	26.4244
					3.46668	22.9636	1.15556	7.65454	3.45843	25.6737	3.46312	19.2427	3.55383	29.6722	3.49179	24.8629	3.48105	21.7915	3.96562	18.9195	3.5615	23.0958	3.66939	21.2689	3.50746	29.0531	3.40111	26.4206	3.41801	24.218	3.4422	26.5639
					3.47835	23.0856	1.15945	7.69518	3.47008	25.7931	3.47484	19.3524	3.56572	29.8012	3.50355	24.9822	3.49272	21.9276	3.97803	19.0334	3.5734	23.2197	3.68138	21.3936	3.51925	29.205	3.41277	26.5643	3.42961	24.3413	3.45388	26.7036
					3.49006	23.2079	1.16335	7.73598	3.48183	25.9069	3.48652	19.4635	3.57761	29.9305	3.51532	25.1003	3.50448	22.0602	3.99038	19.1494	3.58531	23.3502	3.69339	21.5199	3.53105	29.3623	3.42442	26.7038	3.44134	24.4648	3.4656	26.8436
					3.50174	23.3288	1.16725	7.77628	3.49354	26.0197	3.49823	19.5725	3.58951	30.0591	3.52709	25.2171	3.51619	22.1964	4.00284	19.2627	3.59724	23.4797	3.70543	21.6463	3.54279	29.5205	3.43606	26.845	3.45303	24.5942	3.47729	26.9866
					3.51349	23.4529	1.17116	7.81765	3.50527	26.1318	3.51	19.6841	3.60148	30.1915	3.53892	25.3358	3.52795	22.3308	4.01527	19.3721	3.60923	23.6082	3.71748	21.7704	3.5547	29.6754	3.44776	26.9828	3.46472	24.7265	3.48906	27.1282
					3.52526	23.5743	1.17509	7.85811	3.51703	26.2416	3.52176	19.8019	3.61338	30.3242	3.55072	25.4559	3.53973	22.4587	4.02769	19.4827	3.62118	23.7394	3.72953	21.8936	3.56652	29.8325	3.45947	27.1214	3.47647	24.8542	3.50082	27.2694
					3.53696	23.6948	1.17899	7.89828	3.52882	26.3506	3.53351	19.9173	3.62538	30.4571	3.56257	25.575	3.55153	22.5899	4.04016	19.592	3.63317	23.8713	3.74162	22.0177	3.57244	29.914	3.47119	27.2589	3.48822	24.9853	3.51062	27.3861
					3.54878	23.8139	1.18293	7.93798	3.54058	26.4602	3.54534	20.0319	3.63738	30.5903	3.57444	25.6941	3.56329	22.7232	4.05266	19.6988	3.64522	23.999	3.75372	22.1403	3.58435	30.0698	3.48295	27.3976	3.49995	25.1182	3.52242	27.5285
					3.56057	23.9349	1.18686	7.97829	3.55243	26.5706	3.55717	20.1506	3.64937	30.7254	3.58633	25.8155	3.57514	22.8547	4.06511	19.8087	3.65722	24.1289	3.76582	22.2641	3.59624	30.2245	3.49476	27.5343	3.51174	25.2481	3.53424	27.669
					3.57235	24.0549	1.19078	8.01831	3.56426	26.6803	3.56899	20.2663	3.66141	30.8527	3.59822	25.9331	3.58701	22.9872	4.07766	19.9207	3.66927	24.2589	3.77798	22.389	3.60814	30.3802	3.50648	27.67	3.52356	25.3786	3.54606	27.8096
					3.58421	24.1771	1.19474	8.05903	3.57612	26.7891	3.58087	20.3742	3.67348	30.9799	3.61016	26.0478	3.59884	23.1254	4.09018	20.0317	3.68135	24.3889	3.79012	22.5153	3.62006	30.5368	3.51831	27.8038	3.53536	25.5162	3.55791	27.9523
					3.59608	24.303	1.19869	8.10099	3.588	26.8981	3.59275	20.4854	3.68554	31.1061	3.6221	26.1632	3.61074	23.2618	4.10272	20.1437	3.69342	24.518	3.80229	22.6411	3.63202	30.6881	3.53013	27.9385	3.5472	25.653	3.56978	28.0932
					3.60794	24.4285	1.20265	8.14284	3.59994	27.0073	3.60462	20.5981	3.69765	31.2271	3.63407	26.2775	3.62267	23.3999	4.11528	20.2551	3.70553	24.6516	3.81449	22.7689	3.64398	30.8446	3.54196	28.0735	3.55909	25.7899	3.58168	28.236
					3.61985	24.5526	1.20662	8.1842	3.61179	27.1074	3.61652	20.7053	3.70975	31.3454	3.64602	26.3861	3.63454	23.5408	4.1279	20.3659	3.71764	24.7852	3.8267	22.8973	3.65597	31.0018	3.55381	28.2101	3.57094	25.9302	3.59357	28.3807
					3.63177	24.6782	1.21059	8.22606	3.62375	27.1945	3.6285	20.8144	3.72188	31.4714	3.65804	26.4934	3.64652	23.6805	4.14043	20.4737	3.7298	24.9197	3.83892	23.0247	3.66798	31.1574	3.56571	28.3497	3.58286	26.0703	3.60552	28.5258
					3.6437	24.8042	1.21457	8.26806	3.6357	27.2763	3.64038	20.9281	3.73398	31.597	3.67002	26.6005	3.6585	23.8172	4.15309	20.5824	3.74195	25.0542	3.85118	23.1513	3.68003	31.3137	3.5776	28.4899	3.59481	26.2067	3.61748	28.6701
					3.65563	24.927	1.21854	8.309	3.64765	27.3563	3.65238	21.0383	3.74619	31.7247	3.68207	26.7064	3.67044	23.9541	4.16571	20.6925	3.75417	25.1887	3.86344	23.2784	3.69204	31.474	3.58952	28.6306	3.60672	26.3481	3.62942	28.8176
					3.66763	25.0522	1.22254	8.35073	3.65964	27.4352	3.6644	21.1481	3.75835	31.8614	3.69413	26.8149	3.68245	24.0898	4.17833	20.8039	3.76636	25.322	3.87572	23.4052	3.70416	31.6298	3.60147	28.7734	3.61866	26.4888	3.64143	28.964
					3.67958	25.1775	1.22653	8.39249	3.67166	27.5242	3.67638	21.2631	3.77051	31.999	3.70618	26.9288	3.69448	24.222	4.19103	20.9149	3.77856	25.4566	3.88802	23.5311	3.71621	31.7849	3.61343	28.9157	3.63065	26.6301	3.65343	29.1102
					3.6916	25.3019	1.23053	8.43397	3.68368	27.6215	3.68844	21.3744	3.78279	32.1338	3.7183	27.0432	3.70649	24.3564	4.2037	21.0298	3.79081	25.5904	3.90033	23.6589	3.72831	31.9407	3.62537	29.056	3.64262	26.7724	3.66543	29.2563
					3.70364	25.4287	1.23455	8.47622	3.69572	27.7113	3.70048	21.4826	3.79501	32.2743	3.7304	27.1561	3.71856	24.4919	4.21637	21.1447	3.80306	25.7243	3.91266	23.787	3.74043	32.0955	3.63739	29.1973	3.65463	26.9166	3.67748	29.4032
					3.71568	25.5582	1.23856	8.5194	3.70781	27.781	3.71251	21.5943	3.80727	32.4156	3.74253	27.2637	3.73062	24.6269	4.22912	21.2593	3.81531	25.8588	3.92502	23.915	3.75257	32.2501	3.64939	29.3407	3.66666	27.0595	3.68954	29.5501
					3.72774	25.6863	1.24258	8.5621	3.7199	27.8231	3.7246	21.7046	3.81956	32.553	3.75469	27.3602	3.74272	24.7618	4.24185	21.3722	3.82764	25.9937	3.93741	24.0426	3.7647	32.4067	3.66138	29.4826	3.67872	27.2068	3.7016	29.6987
					3.73984	25.8167	1.24661	8.60557	3.73197	27.831	3.7367	21.8099	3.83184	32.6939	3.76684	27.4449	3.75483	24.8962	4.25457	21.485	3.83994	26.1277	3.94978	24.1697	3.7769	32.5643	3.67348	29.6259	3.69078	27.3521	3.71372	29.8474
					3.75193	25.9493	1.25064	8.64977	3.74413	27.7671	3.74882	21.9205	3.84413	32.8361	3.77903	27.5079	3.767	25.0302	4.26736	21.5967	3.85227	26.2594	3.96221	24.2954	3.78911	32.723	3.68554	29.7709	3.7029	27.4998	3.72585	29.9979
					3.76407	26.0775	1.25469	8.69251	3.7502	27.5938	3.76095	22.0327	3.85647	32.9736	3.78921	27.5334	3.77911	25.1623	4.28013	21.7093	3.86464	26.3929	3.97463	24.4215	3.80131	32.8802	3.6976	29.9171	3.715	27.6473	3.73797	30.1482
					3.77621	26.2042	1.25874	8.73475	3.75624	27.3304	3.77313	22.1446	3.86883	33.1136	3.7994	27.5295	3.79129	25.2939	4.2929	21.8204	3.87702	26.5261	3.98707	24.5468	3.81356	33.0334	3.70974	30.0608	3.72709	27.7937	3.75013	30.2959
					3.78837	26.333	1.26279	8.77768	3.76228	26.9984	3.7853	22.2586	3.88118	33.2552	3.80959	27.5041	3.80348	25.4245	4.30576	21.9366	3.88937	26.6564	3.99954	24.6725	3.82584	33.1831	3.72188	30.2078	3.73926	27.9401	3.76233	30.4436
					3.80051	26.4604	1.26684	8.82014	3.76838	26.6247	3.79749	22.3762	3.89358	33.3938	3.81982	27.4649	3.81567	25.5571	4.31856	22.0555	3.90181	26.7863	4.01201	24.7996	3.83805	33.3274	3.73399	30.3518	3.75141	28.0894	3.77448	30.5895
					3.81275	26.5846	1.27092	8.86154	3.7745	26.2175	3.80976	22.4904	3.90601	33.5337	3.83009	27.4138	3.82789	25.6882	4.33141	22.1718	3.91422	26.9199	4.02451	24.9266	3.85039	33.4639	3.74618	30.4925	3.76357	28.2384	3.78671	30.7316
					3.82496	26.7145	1.27499	8.90482	3.7806	25.7497	3.82196	22.6064	3.91841	33.6746	3.84032	27.3436	3.84016	25.8207	4.3443	22.2893	3.92666	27.0515	4.03704	25.0538	3.86267	33.5956	3.75837	30.6331	3.7758	28.3896	3.79894	30.8728
					3.83713	26.8455	1.27904	8.94851			3.83421	22.7223	3.93091	33.81	2.58837	18.8441	3.8524	25.9511	4.35716	22.4068	3.93915	27.184	4.04957	25.1806	3.87499	33.7259	3.77054	30.7751	3.78801	28.5457	3.81118	31.0156
					3.84945	26.9746	1.28315	8.99152			3.84649	22.8387	3.94335	33.9446	2.59661	18.9278	3.86469	26.0775	4.37007	22.5194	3.95163	27.3197	4.06213	25.3055	3.88735	33.8582	3.78276	30.9117	3.80023	28.7023	3.82345	31.1574
					3.86171	27.1061	1.28724	9.03538			3.85876	22.9553	3.95583	34.0797	2.60486	19.0117	3.87701	26.2015	4.38299	22.6306	3.96411	27.4526	4.0747	25.4282	3.89973	33.9953	3.79503	31.0532	3.81253	28.8596	3.83576	31.3027
					3.874	27.2403	1.29133	9.08011			3.87107	23.0763	3.96834	34.2124	2.61313	19.0962	3.88933	26.3204	4.3959	22.7453	3.97666	27.5845	4.0873	25.5501	3.91208	34.1407	3.80722	31.1958	3.82481	29.0178	3.84804	31.4514
					3.88632	27.3696	1.29544	9.12319			3.8834	23.1969	3.98084	34.3419	2.62141	19.1796	3.90164	26.4349	4.40884	22.8549	3.98918	27.7161	4.09989	25.6686	3.92453	34.2941	3.81954	31.3358	3.83707	29.1764	3.86038	31.6021
					3.89864	27.4994	1.29955	9.16647			3.89575	23.3187	3.99337	34.475	2.62971	19.2646	3.91403	26.5565	4.42184	22.9685	4.00177	27.8427	4.11255	25.7892	3.93696	34.454	3.83185	31.4755	3.84941	29.3346	3.87274	31.7547
					3.91096	27.6316	1.30365	9.21053			3.90811	23.4413	4.00594	34.6042	2.63802	19.3485	3.92637	26.6863	4.43475	23.086	4.01435	27.9674	4.12516	25.9133	3.94317	34.5351	3.84413	31.6154	3.86174	29.4951	3.88302	31.8819
					3.92334	27.7607	1.30778	9.25356			3.92054	23.5651	4.01853	34.7328	2.64636	19.4326	3.93877	26.8196	4.44778	23.203	4.02695	28.0954	4.13783	26.0393	3.9556	34.6971	3.8565	31.7446	3.86787	29.5761	3.89332	32.0059
					3.93574	27.8926	1.31191	9.29755			3.93292	23.6857	4.03111	34.8596	2.65468	19.5151	3.95121	26.9642	4.4608	23.3196	4.03952	28.219	4.15051	26.1676	3.96185	34.7797	3.86885	31.8642	3.88027	29.7372	3.90366	32.127
					3.94812	28.0274	1.31604	9.34246			3.94533	23.8075	4.04378	34.9864	2.66304	19.598	3.96363	27.1196	4.47381	23.4403	4.05221	28.3435	4.16322	26.3011	3.96811	34.8627	3.88118	31.9721	3.88646	29.8188	3.91192	32.2179
					3.96055	28.1592	1.32018	9.3864			3.95779	23.9303	4.05638	35.1055	2.67139	19.6786	3.97608	27.2716	4.48687	23.5556	4.06483	28.4722	4.17593	26.4331	3.97433	34.9461	3.89358	32.0739	3.89265	29.9018	3.92019	32.3073
					3.97302	28.2873	1.32434	9.4291			3.97023	24.0517	4.06903	35.2216	2.67975	19.7577	3.98857	27.4268	4.49994	23.6725	4.07748	28.5993	4.18866	26.5662	3.98053	35.0301	3.90601	32.1824	3.89884	29.9857	3.92846	32.3994
					3.98544	28.4129	1.32848	9.47098			3.98271	24.1733	4.08172	35.338	2.68814	19.8371	4.00104	27.5826	4.51297	23.7916	4.09023	28.7273	4.20141	26.7005	3.98678	35.1125	3.91841	32.3054	3.90502	30.0694	3.93674	32.4958
					3.99798	28.5224	1.33266	9.50747			3.99523	24.2995	4.09439	35.4556	2.69654	19.9183	4.01357	27.7352	4.5261	23.9092	4.10291	28.8617	4.21419	26.8354	3.99308	35.196	3.93085	32.4424	3.91124	30.1527	3.94506	32.5971
					4.01046	28.6175	1.33682	9.53917			4.00773	24.4262	4.10709	35.5726	2.70494	19.9996	4.0261	27.884	4.53922	24.0304	4.11565	28.9941	4.22699	26.9695	3.99935	35.2805	3.94336	32.5998	3.91746	30.2346	3.95339	32.705
					4.02296	28.7028	1.34099	9.56759			4.02027	24.551	4.11985	35.694	2.71337	20.0817	4.03865	28.0387	4.55233	24.1554	4.12841	29.1259	4.23979	27.1067	4.00561	35.3658	3.94958	32.684	3.92369	30.3176	3.95963	32.7891
					4.03551	28.7845	1.34517	9.59482			4.03285	24.6787	4.13257	35.8172	2.72181	20.1653	4.05118	28.1854	4.56549	24.2788	4.14113	29.2596	4.2526	27.2413	4.01188	35.4521	3.95579	32.7705	3.92992	30.4018	3.96587	32.8748
					4.04806	28.862	1.34935	9.62065			4.04543	24.8076	4.14536	35.9294	2.73026	20.2457	4.06382	28.3354	4.57865	24.4024	4.15394	29.3899	4.26547	27.3759	4.01813	35.5369	3.96206	32.8562	3.93614	30.4871	3.97211	32.96
					4.06061	28.9456	1.35354	9.64852			4.058	24.9344	4.15816	36.0235	2.73872	20.3193	4.07637	28.487	4.59181	24.5292	4.16675	29.5173	4.27831	27.5111	4.02442	35.6209	3.96835	32.9402	3.94235	30.5717	3.97838	33.0443
					4.07322	29.0295	1.35774	9.67649			4.07065	25.0665	4.17096	36.0967	2.7472	20.3877	4.08898	28.6382	4.60505	24.6519	4.17956	29.6488	4.2912	27.6463	4.03072	35.7046	3.97463	33.0238	3.94859	30.6551	3.98464	33.1278
					4.08584	29.0824	1.36195	9.69413			4.08322	25.203	4.18377	36.1282	2.75566	20.4437	4.10168	28.7847	4.61823	24.7768	4.1924	29.7774	4.3041	27.7796	4.03702	35.7899	3.98087	33.108	3.95485	30.7367	3.99091	33.2115
					4.09846	28.9963	1.36615	9.66542			4.0959	25.3377	4.19665	36.1056	2.76418	20.4811	4.1143	28.9388	4.63147	24.9009	4.2053	29.9053	4.31702	27.915	4.04332	35.8759	3.98713	33.1931	3.9611	30.8196	3.99718	33.2962
					4.10479	28.8646	1.36826	9.62152			4.10858	25.4758	4.20943	36.0551	2.77267	20.5103	4.12701	29.0881	4.64474	25.0256	4.21813	30.0349	4.32996	28.0495	4.04961	35.9622	3.99338	33.2779	3.96734	30.9021	4.00345	33.3808
					4.11116	28.6624	1.37039	9.55412			4.12123	25.6153	4.22237	35.9938	2.7812	20.5364	4.13971	29.2366	4.65795	25.1504	4.23108	30.1609	4.34291	28.1826	4.0559	36.0483	3.99967	33.3618	3.9736	30.9857	4.00972	33.4653
					4.1175	28.4235	1.3725	9.47451			4.13396	25.7494	4.23527	35.8927	2.78974	20.5474	4.15238	29.3881	4.67126	25.2779	4.244	30.2804	4.35588	28.3154	4.06222	36.1311	4.00595	33.4438	3.97984	31.0698	4.016	33.5482
					4.1238	28.1496	1.3746	9.3832			4.14672	25.8843	4.24171	35.8121	2.79614	20.5654	4.16513	29.5378	4.68455	25.4043	4.25691	30.3885	4.36886	28.4435	4.06855	36.2136	4.01225	33.5248	3.98608	31.1523	4.02229	33.6302
					4.1301	27.8347	1.3767	9.27822			4.15943	26.0202	4.24816	35.6955	2.80253	20.5719	4.1779	29.6857	4.69785	25.5319	4.26989	30.4723	4.38188	28.5633	4.07487	36.2968	4.01854	33.6059	3.99236	31.2335	4.02859	33.7121
					4.13648	27.4862	1.37883	9.16206			4.17222	26.1518	4.25464	35.4443	2.80896	20.532	4.19065	29.8382	4.71121	25.6551	4.28286	30.54	4.39491	28.6778	4.08119	36.3821	4.02482	33.6874	3.99865	31.3165	4.03489	33.7953
					4.14285	27.1105	1.38095	9.03683			4.18501	26.2851	4.26113	34.7418	2.81538	20.3423	4.20344	29.9891	4.72457	25.7734	4.29584	30.613	4.40795	28.7919	4.08752	36.4676	4.03109	33.7699	4.00496	31.4011	4.04119	33.8796
					4.14921	26.6912	1.38307	8.89708			4.19779	26.4197	4.26763	33.7018	2.8218	20.0405	4.21629	30.1401	4.73788	25.8895	4.30886	30.6763	4.42101	28.902	4.09383	36.5527	4.03743	33.8527	4.01122	31.4872	4.04749	33.9642
					4.15555	26.1645	1.38518	8.72149			4.2106	26.5485	4.2741	32.542	2.82823	19.6969	4.22906	30.2936	4.7513	26.0018	4.32191	30.7463	4.43409	29.0139	4.10015	36.6356	4.04374	33.9337	4.01745	31.5736	4.05378	34.0476
					4.16191	25.6018	1.3873	8.53392			4.22348	26.6825			1.40783	8.89418	4.24197	30.4431	4.76466	26.1079	4.33494	30.8519	4.44719	29.1343	4.10651	36.7192	4.05005	34.015	4.02372	31.6595	4.06009	34.1312
					4.16826	24.3977	1.38942	8.13257			4.23625	26.8154			1.41208	8.93848	4.25483	30.5911	4.77808	26.2135	4.34806	30.978	4.46032	29.2609	4.1129	36.8039	4.05637	34.0961	4.03007	31.7452	4.06645	34.2151
											4.24918	26.9452			1.41639	8.98175	4.26769	30.7403	4.79154	26.2878	4.3611	31.103	4.47345	29.3771	4.11924	36.8896	4.0627	34.1778	4.0364	31.83	4.07278	34.2991
											4.26208	27.0743			1.42069	9.02477	4.28061	30.8877	4.80495	26.2016	4.37422	31.2404	4.48659	29.4432	4.12557	36.9779	4.06902	34.2594	4.0427	31.9158	4.07909	34.3844
											4.275	27.2052			1.425	9.06839	4.29354	31.0341	4.81168	25.7491	4.38735	31.3834	4.49752	29.3889	4.13189	37.0657	4.07536	34.3415	4.04899	32.0035	4.08541	34.4702
											4.28794	27.3282			1.42931	9.10939	4.30645	31.1843	4.81843	24.9837	4.40047	31.5155	4.50845	29.2278	4.13826	37.1531	4.08171	34.4222	4.0553	32.0916	4.09176	34.5556
											4.3009	27.454			1.43363	9.15135	4.31944	31.3341	4.82518	24.1218	4.41364	31.6398	4.51942	29.0319	4.14466	37.2394	4.0881	34.5038	4.06165	32.1769	4.09813	34.64
											4.31383	27.5818			1.43794	9.19392	4.33242	31.484	4.83193	23.2098	4.42686	31.6944	4.5304	28.7961	4.15106	37.3265	4.10073	34.6632	4.06797	32.2613	4.10659	34.7503
											4.32684	27.7086			1.44228	9.23619	4.3454	31.6329	4.83867	22.2766	4.44001	31.7255	4.54136	28.545	4.15743	37.4158	4.10708	34.744	4.0743	32.3474	4.11294	34.8357
											4.33986	27.8403			1.44662	9.28011	4.35847	31.7821	4.8454	21.3112	4.45328	31.766	4.55238	28.2864	4.1638	37.5061	4.11985	34.903	4.08065	32.4335	4.12143	34.9475
											4.35286	27.9751			1.45095	9.32502	4.37148	31.9282	4.85217	20.2988	4.46652	31.8098	4.56339	28.0123	4.17019	37.5943	4.13259	35.0614	4.08696	32.5192	4.12991	35.0583
											4.36594	28.1121			1.45531	9.37069	4.38453	32.074			4.47976	31.8493	2.95476	21.3078	4.17661	37.6804	4.14534	35.2221	4.09327	32.6067	4.1384	35.1697
											4.37899	28.2509			1.45966	9.41697	4.39763	32.2202			4.49304	31.9576	2.96356	21.3926	4.183	37.7661	4.15815	35.3846	4.09964	32.6941	4.14693	35.2816
											4.39208	28.3907			1.46403	9.46358	4.41069	32.3678			4.50635	32.0753	2.97235	21.481	4.18941	37.8526	4.16455	35.4662	4.10599	32.7803	4.15332	35.3664
											4.40522	28.5256			1.46841	9.50855	4.42382	32.5153			4.51962	32.17	2.98114	21.5618	4.19582	37.9395	4.17094	35.5486	4.11235	32.8664	4.1597	35.4515
											4.41831	28.6637			1.47277	9.55457	4.43697	32.666			4.53301	32.2523	2.98999	21.6394	4.2022	38.0269	4.17733	35.6305	4.11873	32.9535	4.16609	35.537
											4.43146	28.7999			1.47715	9.59995	4.45008	32.8147			4.54633	32.3195	2.99881	21.7114	4.20859	38.114	4.18376	35.712	4.12509	33.0417	4.17248	35.6226
											4.44464	28.9338			1.48155	9.64459	4.46328	32.9639			4.55972	32.3616	3.00767	21.7752	4.21505	38.2005	4.1902	35.7951	4.13144	33.1306	4.1789	35.7087
											4.45777	29.0719			1.48592	9.69065	4.47649	33.1094			4.57313	31.6477	3.01654	21.5857	4.22147	38.2863	4.19663	35.8781	4.13782	33.2174	4.18531	35.7939
											4.47099	29.2139			1.49033	9.73798	4.48967	33.2504					1.49656	11.0835	4.2279	38.3735	4.20307	35.9602	4.14421	33.3058	4.19173	35.8798
											4.48421	29.3535			1.49474	9.7845	4.50291	33.3851					1.50097	11.1284	4.23436	38.462	4.2095	36.0434	4.15061	33.3941	4.19816	35.9665
											4.49744	29.4936			1.49915	9.8312	4.51617	33.5195					1.50539	11.1732	4.24078	38.5521	4.21592	36.1256	4.15702	33.4819	4.20457	36.0532
											4.51073	29.6351			1.50358	9.87836	4.52938	33.6477					1.50979	11.2159	4.2472	38.6406	4.22235	36.2074	4.16338	33.5712	4.21098	36.1397
											4.52402	29.774			1.50801	9.92465	4.54272	33.7791					1.51424	11.2597	4.25367	38.7288	4.22881	36.2897	4.16976	33.6618	4.21741	36.2268
											4.53726	29.9125			1.51242	9.97085	4.556	33.9117					1.51867	11.3039	4.26014	38.8184	4.23529	36.3716	4.1762	33.7503	4.22388	36.3134
											4.5506	30.0526			1.51687	10.0175	4.56932	34.0404					1.52311	11.3468	4.26662	38.9076	4.24174	36.4548	4.18264	33.8382	4.23033	36.4002
											4.5639	30.1936			1.5213	10.0645	4.58269	34.1692					1.52756	11.3897	4.27307	38.9987	4.24816	36.5382	4.18906	33.9266	4.23676	36.4878
											4.57725	30.3368			1.52575	10.1123	4.59603	34.3002					1.53201	11.4334	4.2795	39.0907	4.25461	36.6208	4.19545	34.0155	4.24319	36.5757
											4.59066	30.4815			1.53022	10.1605	4.60943	34.4272					1.53648	11.4757	4.28599	39.1803	4.26112	36.7041	4.20186	34.1045	4.24966	36.663
											4.60401	30.6244			1.53467	10.2081	4.62283	34.5539					1.54094	11.518	4.2925	39.268	4.26761	36.7881	4.2083	34.1921	4.25614	36.7494
											4.61744	30.7679			1.53915	10.256	4.63622	34.6857					1.54541	11.5619	4.299	39.3561	4.27409	36.8728	4.21473	34.2816	4.26261	36.8368
											4.63089	30.9109			1.54363	10.3036	4.64965	34.8122					1.54988	11.6041	4.30548	39.4456	4.28056	36.9585	4.22118	34.371	4.26907	36.925
											4.6443	31.0499			1.5481	10.35	4.66316	34.9323					1.55439	11.6441	4.31195	39.5357	4.28703	37.043	4.22764	34.46	4.27554	37.0129
											4.65778	31.1874			1.55259	10.3958	4.67653	35.0275					1.55884	11.6758	4.31844	39.6263	4.29354	37.1269	4.23406	34.5492	4.28201	37.1008
											4.67126	31.3248			1.55709	10.4416	4.6901	35.0764					1.56337	11.6921	4.32494	39.7163	4.30005	37.2113	4.24049	34.6406	4.28849	37.1894
											4.68472	31.4622			1.56157	10.4874	4.69685	34.8751					1.56562	11.625	4.33147	39.8053	4.30658	37.2977	4.24696	34.7321	4.295	37.2784
											4.69829	31.6012			1.5661	10.5337							0	0	4.33798	39.893	4.31309	37.3839	4.25343	34.8236	4.3015	37.3668
											4.7118	31.7435			1.5706	10.5812							0	0	4.34449	39.9807	4.31958	37.4695	4.25989	34.9145	4.30799	37.4549
											4.72537	31.8871			1.57512	10.629							0	0	4.35099	40.0721	4.32608	37.5549	4.26637	35.0066	4.31448	37.5446
											4.73898	32.0365			1.57966	10.6788							0	0	4.35752	40.1642	4.33263	37.6385	4.27285	35.0995	4.321	37.6341
											4.75255	32.1853			1.58418	10.7284							0	0	4.36406	40.2552	4.33917	37.721	4.27932	35.1916	4.32752	37.7226
											4.76619	32.3315			1.58873	10.7772							0	0	4.3706	40.3454	4.3457	37.8035	4.28581	35.2839	4.33404	37.811
											4.77983	32.4787			1.59328	10.8262							0	0	4.37714	40.4368	4.35224	37.8885	4.29231	35.3772	4.34056	37.9008
											4.79344	32.6248			1.59781	10.8749							0	0	4.3837	40.5269	4.35877	37.9745	4.29885	35.471	4.34711	37.9908
											4.80713	32.7667			1.60238	10.9222							0	0	4.39023	40.6177	4.3653	38.0589	4.30535	35.564	4.35362	38.0802
											4.82083	32.9118			1.60694	10.9706							0	0	4.39678	40.709	4.37185	38.1405	4.3118	35.6574	4.36014	38.169
											4.83448	33.0589			1.61149	11.0196							0	0	4.40336	40.8005	4.37841	38.2247	4.31829	35.7511	4.36669	38.2588
											4.84828	33.2029			1.61609	11.0676							0	0	4.40995	40.8926	4.38502	38.3095	4.32483	35.8442	4.37327	38.3488
											4.862	33.3504			1.62067	11.1168							0	0	4.41654	40.9826	4.39157	38.3943	4.33136	35.9384	4.37982	38.4384
											4.87579	33.4964			1.62526	11.1655							0	0	4.42306	41.0722	4.39809	38.4809	4.33788	36.0323	4.38634	38.5285
											4.88958	33.6407			1.62986	11.2136							0	0	4.42961	41.1644	4.40463	38.5672	4.34439	36.1264	4.39288	38.6193
											4.90333	33.7845			1.63444	11.2615							0	0	4.43622	41.2553	4.41126	38.6528	4.3509	36.2211	4.39946	38.7097
											4.91718	33.9286			1.63906	11.3095							0	0	4.44282	41.3463	4.41788	38.7376	4.35744	36.315	4.40605	38.7996
											4.93103	34.0748			1.64368	11.3583							0	0	4.44941	41.4397	4.42446	38.8218	4.364	36.4092	4.41262	38.8902
											4.94486	34.2235			1.64829	11.4078							0	0	4.456	41.5314	4.43103	38.9086	4.37057	36.504	4.4192	38.9813
											4.95877	34.3643			1.65292	11.4548							0	0	4.46258	41.6235	4.43763	38.9948	4.37712	36.6002	4.42578	39.0728
											4.97265	34.5012			1.65755	11.5004							0	0	4.46917	41.7158	4.44426	39.0784	4.38366	36.6963	4.43236	39.1635
											4.98659	34.631			1.6622	11.5437							0	0	4.4758	41.8072	4.45087	39.1622	4.39021	36.7936	4.43896	39.2543
											5.00056	34.7546			1.66685	11.5849							0	0	4.48245	41.8999	4.45749	39.2465	4.39679	36.8901	4.44558	39.3455
											5.01446	34.8779			1.67149	11.626							0	0	4.48906	41.9934	4.46411	39.3308	4.40337	36.9872	4.45218	39.4371
											5.02846	35.0066			1.67615	11.6689							0	0	4.49567	42.0843	4.47069	39.4157	4.40996	37.086	4.45877	39.5287
											5.04244	35.1367			1.68081	11.7122							0	0	4.50229	42.1756	4.4773	39.5018	4.41655	37.1838	4.46538	39.6204
											5.05643	35.2718			1.68548	11.7573							0	0	4.50894	42.2666	4.48396	39.5858	4.42312	37.2808	4.47201	39.7111
											5.07048	35.3969			1.69016	11.799							0	0	4.51559	42.3564	4.49059	39.6704	4.42968	37.3771	4.47862	39.8013
											5.08453	35.5044			1.69484	11.8348							0	0	4.52225	42.4473	4.49724	39.7557	4.43628	37.4747	4.48525	39.8926
											5.0986	35.5952			1.69953	11.8651							0	0	4.5289	42.539	4.50389	39.8432	4.4429	37.5722	4.4919	39.9848
											5.11275	35.6356			1.70425	11.8785							0	0	4.53555	42.6295	4.51052	39.9315	4.44952	37.6703	4.49853	40.0771
											5.12677	35.6021			1.70892	11.8674							0	0	4.54218	42.7216	4.51717	40.0187	4.4561	37.7675	4.50515	40.1693
											5.14094	35.5069			1.71365	11.8356							0	0	4.54884	42.8124	4.52384	40.1064	4.46267	37.8642	4.51178	40.261
											5.15507	35.3434			1.71836	11.7811							0	0	4.55553	42.9035	4.53053	40.1946	4.46931	37.9619	4.51845	40.3533
											5.16212	35.1867			1.72071	11.7289							0	0	4.56223	42.9966	4.53722	40.2836	4.47596	38.0595	4.52514	40.4466
											5.16921	34.9959			1.72307	11.6653							0	0	4.56887	43.0902	4.54386	40.3726	4.4826	38.1587	4.53178	40.5405
											5.17633	34.7811			1.72544	11.5937							0	0	4.57551	43.1829	4.55051	40.4633	4.48922	38.2594	4.53841	40.6352
											5.18344	34.5221			1.72781	11.5074							0	0	4.58222	43.2763	4.55722	40.5531	4.49584	38.3605	4.54509	40.73
											5.19052	34.1359			1.73017	11.3786							0	0	4.58895	43.3694	4.56395	40.6412	4.50247	38.4606	4.55179	40.8237
											5.1976	33.6812			1.73253	11.2271							0	0	4.59564	43.463	4.57064	40.7287	4.50913	38.5598	4.55847	40.9172
											5.2047	33.151			1.7349	11.0503							0	0	4.60234	43.5576	4.57732	40.8185	4.5158	38.6609	4.56515	41.0123
											5.21185	32.0937			1.73728	10.6979							0	0	4.60903	43.6497	4.58401	40.908	4.52247	38.7635	4.57183	41.1071
																									4.61572	43.7399	4.59072	40.9967	4.52912	38.8674	4.57852	41.2013
																									4.62246	43.8275	4.59743	41.085	4.53577	38.9704	4.58522	41.2943
																									4.62919	43.916	4.60417	41.1721	4.54245	39.0726	4.59194	41.3869
																									4.63594	44.0043	4.6109	41.2604	4.54914	39.1736	4.59866	41.4794
																									4.64265	44.0932	4.61759	41.3483	4.55583	39.2756	4.60535	41.5723
																									4.64937	44.1806	4.6243	41.4381	4.56251	39.3793	4.61206	41.666
																									4.65613	44.2668	4.63107	41.5277	4.56919	39.4844	4.6188	41.7596
																									4.66288	44.352	4.63781	41.6183	4.57586	39.5887	4.62552	41.853
																									4.66963	44.438	4.64455	41.7075	4.58254	39.6909	4.63224	41.9455
																									4.67638	44.5271	4.65131	41.7976	4.58926	39.7948	4.63898	42.0398
																									4.68314	44.6186	4.65806	41.8875	4.59601	39.8998	4.64573	42.1353
																									4.68987	44.7106	4.66481	41.9773	4.60271	40.0049	4.65246	42.2309
																									4.69663	44.8005	4.67159	42.0679	4.60938	40.1106	4.6592	42.3263
																									4.70342	44.8917	4.6784	42.1577	4.61607	40.2164	4.66596	42.4219
																									4.71024	44.9834	4.68518	42.2476	4.62284	40.3216	4.67276	42.5175
																									4.717	45.0762	4.69192	42.3362	4.6296	40.4275	4.67951	42.6133
																									4.72373	45.1699	4.69867	42.4251	4.63635	40.5337	4.68625	42.7095
																									4.73051	45.2624	4.70548	42.514	4.64307	40.64	4.69302	42.8055
																									4.73735	45.3541	4.71229	42.603	4.64979	40.7472	4.69981	42.9014
																									4.74418	45.4453	4.71908	42.6926	4.65657	40.8514	4.70661	42.9965
																									4.75098	45.5372	4.72587	42.7826	4.66333	40.9549	4.71339	43.0916
																									4.75776	45.628	4.73265	42.8718	4.6701	41.0607	4.72017	43.1868
																									4.76458	45.7175	4.73946	42.9608	4.67684	41.1667	4.72696	43.2816
																									4.77142	45.8046	4.7463	43.0501	4.6836	41.2739	4.73377	43.3762
																									4.77825	45.8919	4.75315	43.1401	4.69036	41.3803	4.74058	43.4708
																									4.78509	45.9776	4.75997	43.2308	4.69715	41.4848	4.7474	43.5644
																									4.79189	46.0635	4.76677	43.3214	4.70394	41.5895	4.7542	43.6581
																									4.7987	46.1493	4.7736	43.4115	4.71074	41.6965	4.76102	43.7524
																									4.80555	46.2332	4.78046	43.5017	4.71752	41.8043	4.76785	43.8464
																									4.81927	46.391	4.78732	43.5902	4.72429	41.9138	4.77696	43.965
																									4.83298	46.5351	4.79418	43.6799	4.7311	42.022	4.78609	44.079
																									4.84671	46.6302	4.80104	43.7694	4.73792	42.1292	4.79522	44.1763
																									4.86051	46.6703	4.80787	43.8588	4.74476	42.2372	4.80438	44.2554
																									4.87422	46.672	4.81471	43.9475	4.75157	42.3452	4.8135	44.3216
																									4.88809	46.6465	4.8216	44.0359	4.75837	42.4546	4.82269	44.379
																									4.90189	46.571	4.82851	44.1243	4.76519	42.5628	4.83186	44.4194
																									4.9157	46.4421	4.83537	44.2119	4.77205	42.6705	4.84104	44.4415
																									4.92262	46.3295	4.8422	44.2982	4.77891	42.777	4.84791	44.4683
																									4.92957	46.1902	4.84909	44.384	4.78575	42.8834	4.8548	44.4859
																									4.93651	45.8981	4.85603	44.4709	4.79257	42.9892	4.8617	44.4527
																									4.94341	45.4556	4.86293	44.5591	4.79939	43.096	4.86858	44.3702
																									4.95033	44.9487	4.86983	44.6483	4.80626	43.2014	4.87547	44.2661
																									4.95732	44.2936	4.87671	44.7376	4.81313	43.3059	4.88239	44.1124
																									4.96427	43.287	4.8836	44.8268	4.82	43.4107	4.88929	43.8415
																									4.97122	41.8731	4.89054	44.9151	4.82685	43.5156	4.8962	43.4346
																									4.97819	40.2989	4.89748	45.0046	4.8337	43.6218	4.90312	42.9751
																									4.98515	38.414	4.90443	45.0957	4.84059	43.7273	4.91006	42.4123
																											4.91134	45.1838	4.84748	43.8341	3.25294	29.6726
																											4.91826	45.2715	4.85437	43.9413	3.25754	29.7376
																											4.92521	45.3584	4.86127	44.0474	3.26216	29.8019
																											4.93217	45.4431	4.86816	44.1541	3.26678	29.8658
																											4.93912	45.5291	4.87505	44.2617	3.27139	29.9303
																											4.94608	45.6159	4.88197	44.3692	3.27602	29.995
																											4.95302	45.703	4.88891	44.4764	3.28064	30.0598
																											4.95995	45.789	4.89585	44.5825	3.28527	30.1238
																											4.96692	45.8736	4.90274	44.6896	3.28988	30.1877
																											4.97393	45.9579	4.90961	44.7975	3.29451	30.2518
																											4.98093	46.0451	4.91657	44.9042	3.29917	30.3164
																											4.98787	46.133	4.92353	45.011	3.3038	30.3813
																											4.99481	46.2194	4.93047	45.1198	3.30842	30.4464
																											5.00183	46.305	4.9374	45.2285	3.31307	30.5112
																											5.00886	46.3879	4.94432	45.3365	3.31772	30.5748
																											5.01587	46.4707	4.95127	45.4453	3.32238	30.6387
																											5.02287	46.5522	4.95825	45.5549	3.32704	30.7024
																											5.02985	46.6343	4.96524	45.6661	3.33169	30.7668
																											5.03688	46.7153	4.97219	45.7777	3.33636	30.831
																											5.05096	46.876	4.97915	45.8881	3.34337	30.9213
																											5.06497	47.0389	4.98611	45.9985	3.35036	31.0124
																											5.072	47.1207	4.99312	46.1091	3.35504	31.0766
																											5.07906	47.2031	5.00012	46.2189	3.35973	31.1407
																											5.08611	47.2863	5.00712	46.3292	3.36441	31.2051
																											5.09318	47.3697	5.01411	46.4391	3.3691	31.2696
																											5.10023	47.4552	5.0211	46.5479	3.37378	31.3344
																											5.10726	47.5399	5.02809	46.6568	3.37845	31.3989
																											5.11434	47.6254	5.03511	46.7669	3.38315	31.4641
																											5.12143	47.7093	5.04216	46.8775	3.38786	31.5289
																											5.12853	47.791	5.04916	46.9879	3.39257	31.593
																											5.14265	47.9468	5.05612	47.0981	3.39959	31.6816
																											5.15689	48.0963	5.06315	47.2081	3.40668	31.7681
																											5.17109	48.2318	5.07025	47.3192	3.41378	31.8503
																											5.18528	48.3395	5.0773	47.4308	3.42086	31.9234
																											5.19956	48.3871	5.0843	47.5445	3.42795	31.9772
																											5.21376	48.3453	5.09133	47.6598	3.43503	32.0017
																											5.22091	48.2216	5.09841	47.7724	3.43977	31.998
																											5.22807	47.8308	5.10548	47.8849	3.44452	31.9052
																											5.23522	47.1667	5.11254	47.9975	3.44925	31.7214
																											5.24238	46.3972	5.11963	48.1112	3.454	31.5028
																											5.24953	45.5731	5.1267	48.2252	3.45874	31.2661
																											5.25668	44.6901	5.13373	48.3378	3.46347	31.0093
																											5.26387	43.6824	5.14084	48.4495	3.46824	30.7106
																											5.27109	42.4019	5.14796	48.5607	3.47301	30.3209
																													5.15504	48.6725	1.71835	16.2242
																													5.16212	48.7846	1.72071	16.2615
																													5.1692	48.8982	1.72307	16.2994
																													5.1763	49.0104	1.72543	16.3368
																													5.18343	49.1233	1.72781	16.3744
																													5.19059	49.2378	1.7302	16.4126
																													5.19769	49.3518	1.73256	16.4506
																													5.20474	49.4669	1.73491	16.489
																													5.21186	49.5835	1.73729	16.5278
																													5.21905	49.7006	1.73968	16.5669
																													5.22622	49.8171	1.74207	16.6057
																													5.23333	49.9345	1.74444	16.6448
																													5.24046	50.0517	1.74682	16.6839
																													5.24764	50.1676	1.74921	16.7225
																													5.2548	50.2828	1.7516	16.7609
																													5.26197	50.3983	1.75399	16.7994
																													5.26913	50.5141	1.75638	16.838
																													5.27627	50.6318	1.75876	16.8773
																													5.28342	50.7479	1.76114	16.916
																													5.29063	50.8633	1.76354	16.9544
																													5.29783	50.9792	1.76594	16.9931
																													5.30502	51.0953	1.76834	17.0318
																													5.3122	51.2128	1.77073	17.0709
																													5.31939	51.3313	1.77313	17.1104
																													5.32659	51.4499	1.77553	17.15
																													5.33382	51.568	1.77794	17.1893
																													5.34107	51.6875	1.78036	17.2292
																													5.34827	51.8066	1.78276	17.2689
																													5.35544	51.9261	1.78515	17.3087
																													5.3627	52.046	1.78757	17.3487
																													5.36998	52.1648	1.78999	17.3883
																													5.37721	52.2838	1.7924	17.4279
																													5.38442	52.402	1.79481	17.4673
																													5.39165	52.5215	1.79722	17.5072
																													5.39891	52.6393	1.79964	17.5464
																													5.40618	52.7572	1.80206	17.5857
																													5.41347	52.8756	1.80449	17.6252
																													5.4207	52.9937	1.8069	17.6646
																													5.42793	53.1128	1.80931	17.7043
																													5.43523	53.2317	1.81174	17.7439
																													5.44253	53.3512	1.81418	17.7837
																													5.44981	53.4697	1.8166	17.8232
																													5.4571	53.5894	1.81903	17.8631
																													5.46438	53.7089	1.82146	17.903
																													5.47168	53.8282	1.82389	17.9427
																													5.479	53.948	1.82633	17.9827
																													5.48636	54.066	1.82879	18.022
																													5.49366	54.1836	1.83122	18.0612
																													5.50091	54.3006	1.83364	18.1002
																													5.50824	54.419	1.83608	18.1397
																													5.51561	54.5375	1.83854	18.1792
																													5.52294	54.6559	1.84098	18.2186
																													5.53024	54.7734	1.84341	18.2578
																													5.53757	54.8894	1.84586	18.2965
																													5.54491	55.007	1.8483	18.3357
																													5.55228	55.1252	1.85076	18.3751
																													5.55966	55.2455	1.85322	18.4152
																													5.567	55.365	1.85567	18.455
																													5.57432	55.484	1.85811	18.4947
																													5.58167	55.6024	1.86056	18.5341
																													5.58907	55.7197	1.86302	18.5732
																													5.59643	55.838	1.86548	18.6127
																													5.60377	55.9565	1.86792	18.6522
																													5.61111	56.0754	1.87037	18.6918
																													5.61844	56.1926	1.87281	18.7309
																													5.6258	56.3096	1.87527	18.7699
																													5.63319	56.4259	1.87773	18.8086
																													5.64054	56.5419	1.88018	18.8473
																													5.64783	56.659	1.88261	18.8863
																													5.65518	56.7756	1.88506	18.9252
																													5.66259	56.8942	1.88753	18.9647
																													5.66995	57.0127	1.88998	19.0042
																													5.67728	57.1317	1.89243	19.0439
																													5.68461	57.2508	1.89487	19.0836
																													5.69197	57.3701	1.89732	19.1234
																													5.69933	57.4898	1.89978	19.1633
																													5.70671	57.6095	1.90224	19.2032
																													5.71408	57.7284	1.90469	19.2428
																													5.7214	57.8468	1.90713	19.2823
																													5.72874	57.9646	1.90958	19.3215
																													5.73614	58.0809	1.91205	19.3603
																													5.74349	58.1967	1.9145	19.3989
																													5.75084	58.3134	1.91695	19.4378
																													5.75818	58.4296	1.91939	19.4765
																													5.76551	58.5447	1.92184	19.5149
																													5.77284	58.6604	1.92428	19.5535
																													5.78025	58.7766	1.92675	19.5922
																													5.78763	58.8945	1.92921	19.6315
																													5.79491	59.0116	1.93164	19.6705
																													5.80222	59.1299	1.93407	19.71
																													5.80963	59.2482	1.93654	19.7494
																													5.81702	59.3673	1.93901	19.7891
																													5.82436	59.4853	1.94145	19.8284
																													5.8317	59.6035	1.9439	19.8678
																													5.83905	59.722	1.94635	19.9073
																													5.84642	59.84	1.94881	19.9467
																													5.85378	59.9569	1.95126	19.9856
																													5.86113	60.074	1.95371	20.0247
																													5.86843	60.1922	1.95614	20.0641
																													5.87579	60.3088	1.9586	20.1029
																													5.88316	60.4252	1.96105	20.1417
																													5.89051	60.5417	1.9635	20.1806
																													5.89788	60.659	1.96596	20.2197
																													5.90522	60.7777	1.96841	20.2592
																													5.91255	60.8966	1.97085	20.2989
																													5.9199	61.0146	1.9733	20.3382
																													5.92729	61.1328	1.97576	20.3776
																													5.93467	61.2514	1.97822	20.4171
																													5.94198	61.3697	1.98066	20.4566
																													5.94931	61.4875	1.9831	20.4958
																													5.9567	61.605	1.98557	20.535
																													5.96409	61.7213	1.98803	20.5738
																													5.97144	61.8376	1.99048	20.6125
																													5.97877	61.9532	1.99292	20.6511
																													5.98609	62.069	1.99536	20.6897
																													5.99346	62.185	1.99782	20.7283
																													6.00083	62.3011	2.00028	20.767
																													6.00819	62.4161	2.00273	20.8054
																													6.0155	62.5324	2.00517	20.8441
																													6.02283	62.6505	2.00761	20.8835
																													6.03023	62.7686	2.01008	20.9229
																													6.03758	62.8866	2.01253	20.9622
																													6.04493	63.0038	2.01498	21.0013
																													6.05229	63.1218	2.01743	21.0406
																													6.05963	63.2406	2.01988	21.0802
																													6.06698	63.3586	2.02233	21.1195
																													6.07437	63.4768	2.02479	21.1589
																													6.08177	63.5946	2.02726	21.1982
																													6.08906	63.7113	2.02969	21.2371
																													6.09637	63.8269	2.03212	21.2756
																													6.10376	63.944	2.03459	21.3147
																													6.11112	64.0618	2.03704	21.3539
																													6.11848	64.1786	2.03949	21.3929
																													6.12582	64.2952	2.04194	21.4317
																													6.13313	64.412	2.04438	21.4707
																													6.14049	64.5304	2.04683	21.5101
																													6.14789	64.6482	2.0493	21.5494
																													6.15524	64.7672	2.05175	21.5891
																													6.16256	64.8858	2.05419	21.6286
																													6.1699	65.0041	2.05663	21.668
																													6.17727	65.1233	2.05909	21.7078
																													6.18464	65.2418	2.06155	21.7473
																													6.19202	65.3617	2.06401	21.7872
																													6.19937	65.48	2.06646	21.8267
																													6.20669	65.5974	2.0689	21.8658
																													6.21403	65.7136	2.07134	21.9045
																													6.22142	65.8301	2.07381	21.9434
																													6.2288	65.9459	2.07627	21.982
																													6.2361	66.0621	2.0787	22.0207
																													6.24341	66.1787	2.08114	22.0596
																													6.25079	66.2932	2.0836	22.0977
																													6.25817	66.4081	2.08606	22.136
																													6.26554	66.5229	2.08851	22.1743
																													6.27288	66.6384	2.09096	22.2128
																													6.28019	66.7524	2.0934	22.2508
																													6.28756	66.8658	2.09585	22.2886
																													6.29495	66.9806	2.09832	22.3269
																													6.30231	67.0946	2.10077	22.3649
																													6.30965	67.2083	2.10322	22.4028
																													6.31697	67.3219	2.10566	22.4406
																													6.32436	67.4346	2.10812	22.4782
																													6.33173	67.5459	2.11058	22.5153
																													6.33907	67.6581	2.11302	22.5527
																													6.34642	67.7711	2.11547	22.5904
																													6.35377	67.8846	2.11792	22.6282
																													6.36109	67.9983	2.12036	22.6661
																													6.36845	68.1113	2.12282	22.7038
																													6.37587	68.2259	2.12529	22.742
																													6.3832	68.341	2.12773	22.7803
																													6.39047	68.4551	2.13016	22.8184
																													6.39783	68.5698	2.13261	22.8566
																													6.40522	68.6863	2.13507	22.8954
																													6.4126	68.8016	2.13753	22.9339
																													6.41995	68.915	2.13998	22.9717
																													6.42727	69.028	2.14242	23.0093
																													6.43463	69.1388	2.14488	23.0463
																													6.44202	69.248	2.14734	23.0827
																													6.44938	69.355	2.14979	23.1183
																													6.4567	69.4599	2.15223	23.1533
																													6.46403	69.5642	2.15468	23.1881
																													6.4714	69.6658	2.15713	23.2219
																													6.47875	69.7645	2.15958	23.2548
																													6.4861	69.8617	2.16203	23.2872
																													6.49348	69.9591	2.16449	23.3197
																													6.5008	70.0553	2.16693	23.3518
																													6.50813	70.1529	2.16938	23.3843
																													6.51551	70.2486	2.17184	23.4162
																													6.5229	70.3444	2.1743	23.4481
																													6.53025	70.4418	2.17675	23.4806
																													6.53756	70.5399	2.17919	23.5133
																													6.54491	70.6385	2.18164	23.5462
																													6.5523	70.7365	2.1841	23.5788
																													6.55967	70.8339	2.18656	23.6113
																													6.56702	70.9306	2.18901	23.6435
																													6.57434	71.0278	2.19145	23.6759
																													6.58168	71.1227	2.19389	23.7076
																													6.58906	71.2144	2.19635	23.7381
																													6.59643	71.3003	2.19881	23.7668
																													6.61108	71.4524	2.20369	23.8175
																													6.62581	71.5653	2.2086	23.8551
																													6.64053	71.4309	2.21351	23.8103
