# Supplementary material for: TIG welding of Ti6Al4V alloy: Microstructure, fractography, tensile and microhardness data
Source: Data Brief. 2021 Aug 11;38:107274. doi: 10.1016/j.dib.2021.107274 (PMC8367793; doi:10.1016/j.dib.2021.107274)
Supplement: Supplementary file 2 [file mmc2.xlsx]

## Sheet: Sheet1
								MICROHARDNESS(HV) RESULT 3 MM
		BM					HAZ			FZ					HAZ			BM
Distance (mm)		-10	-9	-8	-7	-6	-5	-4	-3	-2	-1	0	1	2	3	4	5	6	7	8	9	10
Sample 3 mm	T34	327	326.2	324.7	316.5	305.2	313.6	317.3	317.3	323.2	327.8	340.5	333.3	326.2	321.7	318.7	316.5	309.4	305.2	309.4	321.7	325.5
	T33	342.4	341.3	312.9	308.6	303.8	301.7	303.1	319.5	355.6	356.5	362.7	356.5	353	324.7	320.2	313.6	303.8	308.6	312.9	341.3	342.4
	T32	315.8	302.4	310.1	312.9	309.4	315.8	316.5	332.5	339.7	354.8	393.2	368.2	354.8	350.5	334.1	328.6	314.4	312.9	302.4	310.1	315.8
	T31	302.4	304.5	306.5	306.5	310.8	322.5	322.5	324.7	323.2	327.8	366.3	326.2	324.7	328.6	328.6	323.2	310.8	306.5	306.5	304.5	301.7
								MICROHARDNESS (HV) RESULT 2 MM
		BM					HAZ			FZ					HAZ			BM
Distance (mm)		-10	-9	-8	-7	-6	-5	-4	-3	-2	-1	0	1	2	3	4	5	6	7	8	9	10
Sample 2 mm	T24	385.2	376.2	368.2	360	348.8	353	358.3	361.8	362.7	370	376.5	370	362.7	353	342.9	341.3	363.6	379.4	390.2	395.2	395.2
	T23	391.2	389.2	389.2	388.2	365.4	359.2	353	353	360.9	362.7	377.5	366.3	353.9	352.2	349.6	363.6	379.4	382.3	383.3	385.2	390.2
	T22	398.3	396.2	379.4	379.4	325.5	328.6	341.3	347.9	366.3	369.1	377.5	373.7	364.5	363.6	362.7	359.2	363.6	373.7	379.4	396.2	398.3
	T21	391.2	389.2	378.5	377.5	377.5	342.1	364.5	365.4	370	379.4	381.3	381.3	379.4	366.3	353.9	347.9	351.3	375.6	381.3	385.2	394.2
